# Supplementary material for: trans-N,N,N′,N′-Tetra­kis(carboxy­meth­yl)cyclo­hexane-1,2-diammonium tetra­chloridocadmium(II) tetra­hydrate
Source: Acta Crystallogr Sect E Struct Rep Online. 2008 Dec 10;65(Pt 1):m32–3. doi: 10.1107/S160053680804110X (PMC2967879; doi:10.1107/S160053680804110X)
Supplement: Supplementary file 1 [file e-65-00m32-sup1.cif]

##############################################################################
###                                                                        ###
###        Electronic paper (Acta Crystallographica Section E)             ###
###                                                                        ###
##############################################################################
#                                                                            #
# This CIF contains the data in a paper accepted for publication in Acta     #
# Crystallographica Section E. It conforms to the requirements of Notes      #
# for Authors for Section E, and has been peer reviewed under the auspices   #
# of the IUCr Commission on Journals.                                        #
#                                                                            #
# Full details of the Crystallographic Information File format               #
# are given in the paper "The Crystallographic Information File (CIF):       #
# a New Standard Archive File for Crystallography" by S. R. Hall, F. H.      #
# Allen and I. D. Brown [Acta Cryst. (1991), A47, 655-685].                  #
#                                                                            #
# The current version of the core CIF dictionary is obtainable from          #
# ftp://ftp.iucr.org/pub/cif_core.dic. The current version number is 2.4.    #
#                                                                            #
# Software is freely available for graphical display of the structure(s) in  #
# this CIF.  For information consult the CIF home page http://www.iucr.org/  #
# cif/home.html                                                              #
#                                                                            #
# This file may be used for bona fide research purposes within the           #
# scientific community so long as proper attribution is given to the journal # 
# article from which it was obtained.                                        #
#                                                                            #
##############################################################################
                                             
data_I
_audit_creation_method     SHELXL-97
_chemical_name_systematic
;
<i>trans</i>-<i>N</i>,<i>N</i>,<i>N</i>',<i>N</i>'-
Tetrakis(carboxymethyl)cyclohexane-1,2-diammonium tetrachloridocadmium(II)
tetrahydrate
;
_chemical_name_common     ?
_chemical_formula_moiety     'C14 H24 N2 O8 2+, Cd Cl4 2-, 4(H2 O)'
_chemical_formula_sum     'C14 H32 Cd Cl4 N2 O12'
_chemical_formula_iupac     '(C14 H24 N2 O8) [Cd Cl4], 4H2 O'
_chemical_formula_weight     674.63
_chemical_melting_point     ?
_symmetry_cell_setting     'Monoclinic'
_symmetry_space_group_name_H-M     'P 2/c'
_symmetry_space_group_name_Hall     '-P 2yc'
loop_
    _symmetry_equiv_pos_as_xyz
    'x, y, z'
    '-x, y, -z+1/2'
    '-x, -y, -z'
    'x, -y, z-1/2'
_cell_length_a     11.3772(14)
_cell_length_b     8.5734(10)
_cell_length_c     16.2189(16)
_cell_angle_alpha     90.00
_cell_angle_beta     124.119(6)
_cell_angle_gamma     90.00
_cell_volume     1309.7(3)
_cell_formula_units_Z     2
_cell_measurement_reflns_used     4992
_cell_measurement_theta_min     3.0357
_cell_measurement_theta_max     25.3491
_cell_measurement_temperature     291(2)
_exptl_crystal_description     'Block'
_exptl_crystal_colour     'Colorless'
_exptl_crystal_size_max     0.68
_exptl_crystal_size_mid     0.54
_exptl_crystal_size_min     0.28
_exptl_crystal_density_diffrn     1.711
_exptl_crystal_density_meas     ?
_exptl_crystal_density_method     'not measured'
_exptl_crystal_F_000     684
_exptl_absorpt_coefficient_mu     1.298
_exptl_absorpt_correction_type     multi-scan
_exptl_absorpt_process_details     '(SADABS; Sheldrick, 1996)'
_exptl_absorpt_correction_T_min     0.472
_exptl_absorpt_correction_T_max     0.712
_exptl_special_details
;
;
_diffrn_ambient_temperature     291(2)
_diffrn_radiation_type     MoK\a
_diffrn_radiation_wavelength     0.71070
_diffrn_radiation_source     'fine-focus sealed tube'
_diffrn_radiation_monochromator     graphite
_diffrn_measurement_device_type     'Siemens SMART CCD area-detector'
_diffrn_measurement_method     \w
_diffrn_detector_area_resol_mean     ?
_diffrn_reflns_number     12160
_diffrn_reflns_av_R_equivalents     0.0212
_diffrn_reflns_av_sigmaI/netI     0.0166
_diffrn_reflns_theta_min     3.03
_diffrn_reflns_theta_max     25.35
_diffrn_reflns_theta_full     25.35
_diffrn_measured_fraction_theta_max     0.998
_diffrn_measured_fraction_theta_full     0.998
_diffrn_reflns_limit_h_min     -13
_diffrn_reflns_limit_h_max     13
_diffrn_reflns_limit_k_min     -9
_diffrn_reflns_limit_k_max     10
_diffrn_reflns_limit_l_min     -19
_diffrn_reflns_limit_l_max     17
_diffrn_standards_number     ?
_diffrn_standards_interval_count     ?
_diffrn_standards_interval_time     ?
_diffrn_standards_decay_%     ?
_refine_special_details
;
Refinement of <i>F</i>^2^ against ALL reflections. The weighted <i>R</i>-factor
<i>wR</i> and goodness of fit <i>S</i> are based on <i>F</i>^2^, conventional
<i>R</i>-factors <i>R</i> are based on <i>F</i>, with <i>F</i> set to zero for
negative <i>F</i>^2^. The threshold expression of <i>F</i>^2^ >
\s(<i>F</i>^2^) is used only for calculating <i>R</i>-factors(gt) <i>etc</i>.
and is not relevant to the choice of reflections for refinement.
<i>R</i>-factors based on <i>F</i>^2^ are statistically about twice as large
as those based on <i>F</i>, and <i>R</i>- factors based on ALL data will be
even larger.
;
_reflns_number_total     2400
_reflns_number_gt     2319
_reflns_threshold_expression     I>2\s(I)
_refine_ls_structure_factor_coef     Fsqd
_refine_ls_matrix_type     full
_refine_ls_R_factor_all     0.0267
_refine_ls_R_factor_gt     0.0254
_refine_ls_wR_factor_gt     0.0683
_refine_ls_wR_factor_ref     0.0691
_refine_ls_goodness_of_fit_ref     1.014
_refine_ls_restrained_S_all     1.023
_refine_ls_number_reflns     2400
_refine_ls_number_parameters     166
_refine_ls_number_restraints     9
_refine_ls_hydrogen_treatment     mixed
_refine_ls_weighting_scheme     calc
_refine_ls_weighting_details
              'w=1/[\s^2^(Fo^2^)+(0.0429P)^2^+0.6848P] where P=(Fo^2^+2Fc^2^)/3'
_atom_sites_solution_hydrogens     geom
_atom_sites_solution_primary     direct
_atom_sites_solution_secondary     difmap
_refine_ls_shift/su_max     0.002
_refine_ls_shift/su_mean     0.000
_refine_diff_density_max     0.332
_refine_diff_density_min     -0.586
_refine_ls_extinction_method     none
_refine_ls_extinction_coef     ?
loop_
    _atom_type_symbol
    _atom_type_description
    _atom_type_scat_dispersion_real
    _atom_type_scat_dispersion_imag
    _atom_type_scat_source
    'C' 'C' 0.0033 0.0016
                         'International Tables Vol C Tables 4.2.6.8 and 6.1.1.4'
    'H' 'H' 0.0000 0.0000
                         'International Tables Vol C Tables 4.2.6.8 and 6.1.1.4'
    'Cd' 'Cd' -0.8075 1.2024
                         'International Tables Vol C Tables 4.2.6.8 and 6.1.1.4'
    'Cl' 'Cl' 0.1484 0.1585
                         'International Tables Vol C Tables 4.2.6.8 and 6.1.1.4'
    'N' 'N' 0.0061 0.0033
                         'International Tables Vol C Tables 4.2.6.8 and 6.1.1.4'
    'O' 'O' 0.0106 0.0060
                         'International Tables Vol C Tables 4.2.6.8 and 6.1.1.4'
_computing_data_collection     'SMART (Siemens, 1996)'
_computing_cell_refinement     'SAINT (Siemens, 1996)'
_computing_data_reduction     'SAINT (Siemens, 1996)'
_computing_structure_solution     'SHELXS97 (Sheldrick, 2008)'
_computing_structure_refinement     'SHELXL97 (Sheldrick, 2008)'
_computing_molecular_graphics     'SHELXTL/PC (Sheldrick, 2008)'
_computing_publication_material
                            'SHELXL97 (Sheldrick, 2008) and PLATON (Spek, 2003)'
loop_
    _atom_site_type_symbol
    _atom_site_label
    _atom_site_fract_x
    _atom_site_fract_y
    _atom_site_fract_z
    _atom_site_U_iso_or_equiv
    _atom_site_adp_type
    _atom_site_calc_flag
    _atom_site_refinement_flags
    _atom_site_occupancy
    _atom_site_disorder_assembly
    _atom_site_disorder_group
    Cd Cd1 0.0000 0.53761(3) 0.2500 0.03615(11) Uani d S 1 . .
    Cl Cl1 0.02889(8) 0.72055(7) 0.37802(5) 0.04979(18) Uani d . 1 . .
    Cl Cl2 0.21701(5) 0.38349(7) 0.32009(4) 0.03949(15) Uani d . 1 . .
    O O1 0.4348(2) 0.2419(2) 0.94146(13) 0.0498(5) Uani d D 1 . .
    H H1C 0.3671 0.1650 0.9099 0.075 Uiso d RD 1 . .
    O O1W 0.2453(3) 0.0262(3) 0.8865(2) 0.0679(6) Uani d D 1 . .
    O O2 0.40158(16) 0.24536(18) 0.79129(11) 0.0359(4) Uani d . 1 . .
    O O2W -0.0832(3) 0.9342(3) 0.8284(2) 0.0894(9) Uani d D 1 . .
    O O3 0.75562(17) 0.18174(18) 0.96741(12) 0.0415(4) Uani d . 1 . .
    O O4 0.96749(15) 0.3009(2) 1.05918(12) 0.0402(4) Uani d D 1 . .
    H H4C 0.9916 0.2307 1.1010 0.060 Uiso d RD 1 . .
    N N1 0.62609(17) 0.44661(18) 0.85909(12) 0.0222(3) Uani d . 1 . .
    H H1B 0.6007 0.3609 0.8194 0.027 Uiso d R 1 . .
    C C1 0.5801(2) 0.5898(2) 0.79036(14) 0.0247(4) Uani d . 1 . .
    H H1A 0.6297 0.5854 0.7568 0.030 Uiso calc R 1 . .
    C C2 0.6258(3) 0.7396(2) 0.85186(17) 0.0363(5) Uani d . 1 . .
    H H2A 0.5848 0.7420 0.8905 0.044 Uiso calc R 1 . .
    H H2B 0.7283 0.7402 0.8980 0.044 Uiso calc R 1 . .
    C C3 0.5796(3) 0.8841(3) 0.78646(19) 0.0443(6) Uani d . 1 . .
    H H3A 0.6088 0.9769 0.8277 0.053 Uiso calc R 1 . .
    H H3B 0.6248 0.8856 0.7505 0.053 Uiso calc R 1 . .
    C C4 0.5549(2) 0.4321(2) 0.91397(15) 0.0270(4) Uani d . 1 . .
    H H4A 0.6261 0.4184 0.9846 0.032 Uiso calc R 1 . .
    H H4B 0.5022 0.5267 0.9052 0.032 Uiso calc R 1 . .
    C C5 0.4558(2) 0.2950(3) 0.87470(16) 0.0301(4) Uani d . 1 . .
    C C6 0.7845(2) 0.4427(2) 0.92917(16) 0.0306(5) Uani d . 1 . .
    H H6A 0.8157 0.5296 0.9752 0.037 Uiso calc R 1 . .
    H H6B 0.8270 0.4539 0.8917 0.037 Uiso calc R 1 . .
    C C7 0.8335(2) 0.2919(3) 0.98686(15) 0.0306(5) Uani d . 1 . .
    H H2WA -0.126(7) 0.924(6) 0.7667(17) 0.18(3) Uiso d D 1 . .
    H H2WB -0.090(5) 1.020(3) 0.848(3) 0.106(18) Uiso d D 1 . .
    H H1WA 0.271(5) -0.061(4) 0.915(4) 0.15(2) Uiso d D 1 . .
    H H1WB 0.189(5) 0.069(4) 0.899(6) 0.29(5) Uiso d D 1 . .
loop_
    _atom_site_aniso_label
    _atom_site_aniso_U_11
    _atom_site_aniso_U_22
    _atom_site_aniso_U_33
    _atom_site_aniso_U_12
    _atom_site_aniso_U_13
    _atom_site_aniso_U_23
    Cd1 0.03114(15) 0.04045(17) 0.03324(15) 0.000 0.01584(12) 0.000
    Cl1 0.0697(4) 0.0412(3) 0.0407(3) 0.0038(3) 0.0323(3) -0.0005(3)
    Cl2 0.0280(3) 0.0544(4) 0.0334(3) 0.0020(2) 0.0156(2) -0.0005(2)
    O1 0.0634(11) 0.0554(11) 0.0410(10) -0.0215(9) 0.0357(9) -0.0021(8)
    O1W 0.0683(14) 0.0591(14) 0.0808(16) -0.0126(11) 0.0445(14) 0.0116(12)
    O2 0.0398(8) 0.0370(8) 0.0317(8) -0.0104(7) 0.0205(7) -0.0036(7)
    O2W 0.0851(18) 0.0461(13) 0.0653(16) 0.0025(13) -0.0017(14) 0.0128(12)
    O3 0.0376(9) 0.0303(8) 0.0397(9) -0.0023(7) 0.0113(7) 0.0016(7)
    O4 0.0262(8) 0.0442(9) 0.0355(9) 0.0021(7) 0.0083(7) 0.0114(7)
    N1 0.0222(8) 0.0239(8) 0.0187(8) -0.0013(6) 0.0103(7) -0.0016(6)
    C1 0.0271(10) 0.0240(9) 0.0206(9) -0.0011(8) 0.0120(9) 0.0022(8)
    C2 0.0394(12) 0.0262(11) 0.0295(11) -0.0050(9) 0.0109(10) -0.0033(9)
    C3 0.0488(14) 0.0257(11) 0.0440(13) -0.0060(10) 0.0174(12) -0.0003(10)
    C4 0.0297(10) 0.0328(10) 0.0213(10) 0.0010(9) 0.0161(9) 0.0015(8)
    C5 0.0303(11) 0.0328(11) 0.0300(11) 0.0018(9) 0.0185(9) 0.0054(9)
    C6 0.0207(10) 0.0348(11) 0.0297(11) -0.0005(8) 0.0101(9) 0.0033(9)
    C7 0.0288(11) 0.0341(11) 0.0241(10) 0.0006(9) 0.0119(9) -0.0013(9)
_geom_special_details
;
All e.s.d.'s (except the e.s.d. in the dihedral angle between two l.s. planes)
are estimated using the full covariance matrix. The cell e.s.d.'s are taken
into account individually in the estimation of e.s.d.'s in distances, angles
and torsion angles; correlations between e.s.d.'s in cell parameters are only
used when they are defined by crystal symmetry. An approximate (isotropic)
treatment of cell e.s.d.'s is used for estimating e.s.d.'s involving l.s.
planes.
;
loop_
    _geom_bond_atom_site_label_1
    _geom_bond_atom_site_label_2
    _geom_bond_site_symmetry_2
    _geom_bond_distance
    _geom_bond_publ_flag
    Cd1 Cl2 2 2.4465(6) ?
    Cd1 Cl2 . 2.4465(6) ?
    Cd1 Cl1 . 2.4725(7) ?
    Cd1 Cl1 2 2.4725(7) ?
    O1 C5 . 1.314(3) ?
    O1 H1C . 0.9209 ?
    O1W H1WA . 0.84(4) ?
    O1W H1WB . 0.86(7) ?
    O2 C5 . 1.207(3) ?
    O2W H2WA . 0.84(3) ?
    O2W H2WB . 0.82(3) ?
    O3 C7 . 1.209(3) ?
    O4 C7 . 1.304(3) ?
    O4 H4C . 0.8305 ?
    N1 C6 . 1.497(3) ?
    N1 C4 . 1.508(2) ?
    N1 C1 . 1.539(2) ?
    N1 H1B . 0.9105 ?
    C1 C2 . 1.527(3) ?
    C1 C1 2_656 1.536(4) ?
    C1 H1A . 0.9800 ?
    C2 C3 . 1.520(3) ?
    C2 H2A . 0.9700 ?
    C2 H2B . 0.9700 ?
    C3 C3 2_656 1.508(5) ?
    C3 H3A . 0.9700 ?
    C3 H3B . 0.9700 ?
    C4 C5 . 1.501(3) ?
    C4 H4A . 0.9700 ?
    C4 H4B . 0.9700 ?
    C6 C7 . 1.508(3) ?
    C6 H6A . 0.9700 ?
    C6 H6B . 0.9700 ?
loop_
    _geom_angle_atom_site_label_1
    _geom_angle_atom_site_label_2
    _geom_angle_atom_site_label_3
    _geom_angle_site_symmetry_1
    _geom_angle_site_symmetry_3
    _geom_angle
    _geom_angle_publ_flag
    Cl2 Cd1 Cl2 2 . 114.62(3) ?
    Cl2 Cd1 Cl1 2 . 110.91(2) ?
    Cl2 Cd1 Cl1 . . 109.16(2) ?
    Cl2 Cd1 Cl1 2 2 109.16(2) ?
    Cl2 Cd1 Cl1 . 2 110.91(2) ?
    Cl1 Cd1 Cl1 . 2 101.26(3) ?
    C5 O1 H1C . . 105.8 ?
    H1WA O1W H1WB . . 110(3) ?
    H2WA O2W H2WB . . 116(3) ?
    C7 O4 H4C . . 112.1 ?
    C6 N1 C4 . . 111.50(15) ?
    C6 N1 C1 . . 110.05(15) ?
    C4 N1 C1 . . 114.62(15) ?
    C6 N1 H1B . . 106.8 ?
    C4 N1 H1B . . 106.7 ?
    C1 N1 H1B . . 106.7 ?
    C2 C1 C1 . 2_656 111.29(14) ?
    C2 C1 N1 . . 110.17(15) ?
    C1 C1 N1 2_656 . 112.08(13) ?
    C2 C1 H1A . . 107.7 ?
    C1 C1 H1A 2_656 . 107.7 ?
    N1 C1 H1A . . 107.7 ?
    C3 C2 C1 . . 111.84(18) ?
    C3 C2 H2A . . 109.2 ?
    C1 C2 H2A . . 109.2 ?
    C3 C2 H2B . . 109.2 ?
    C1 C2 H2B . . 109.2 ?
    H2A C2 H2B . . 107.9 ?
    C3 C3 C2 2_656 . 109.91(19) ?
    C3 C3 H3A 2_656 . 109.7 ?
    C2 C3 H3A . . 109.7 ?
    C3 C3 H3B 2_656 . 109.7 ?
    C2 C3 H3B . . 109.7 ?
    H3A C3 H3B . . 108.2 ?
    C5 C4 N1 . . 109.79(16) ?
    C5 C4 H4A . . 109.7 ?
    N1 C4 H4A . . 109.7 ?
    C5 C4 H4B . . 109.7 ?
    N1 C4 H4B . . 109.7 ?
    H4A C4 H4B . . 108.2 ?
    O2 C5 O1 . . 125.9(2) ?
    O2 C5 C4 . . 122.82(18) ?
    O1 C5 C4 . . 111.22(18) ?
    N1 C6 C7 . . 111.04(17) ?
    N1 C6 H6A . . 109.4 ?
    C7 C6 H6A . . 109.4 ?
    N1 C6 H6B . . 109.4 ?
    C7 C6 H6B . . 109.4 ?
    H6A C6 H6B . . 108.0 ?
    O3 C7 O4 . . 126.6(2) ?
    O3 C7 C6 . . 123.08(19) ?
    O4 C7 C6 . . 110.27(18) ?
loop_
    _geom_torsion_atom_site_label_1
    _geom_torsion_atom_site_label_2
    _geom_torsion_atom_site_label_3
    _geom_torsion_atom_site_label_4
    _geom_torsion_site_symmetry_1
    _geom_torsion_site_symmetry_2
    _geom_torsion_site_symmetry_3
    _geom_torsion_site_symmetry_4
    _geom_torsion
    _geom_torsion_publ_flag
    C6 N1 C1 C2 . . . . -61.6(2) ?
    C4 N1 C1 C2 . . . . 65.0(2) ?
    C6 N1 C1 C1 . . . 2_656 173.88(18) ?
    C4 N1 C1 C1 . . . 2_656 -59.5(2) ?
    C1 C1 C2 C3 2_656 . . . -53.8(3) ?
    N1 C1 C2 C3 . . . . -178.77(19) ?
    C1 C2 C3 C3 . . . 2_656 58.3(3) ?
    C6 N1 C4 C5 . . . . -123.10(18) ?
    C1 N1 C4 C5 . . . . 111.04(18) ?
    N1 C4 C5 O2 . . . . -26.1(3) ?
    N1 C4 C5 O1 . . . . 155.57(17) ?
    C4 N1 C6 C7 . . . . 60.0(2) ?
    C1 N1 C6 C7 . . . . -171.67(16) ?
    N1 C6 C7 O3 . . . . 10.0(3) ?
    N1 C6 C7 O4 . . . . -168.89(18) ?
loop_
    _geom_hbond_atom_site_label_D
    _geom_hbond_atom_site_label_H
    _geom_hbond_atom_site_label_A
    _geom_hbond_site_symmetry_A
    _geom_hbond_distance_DH
    _geom_hbond_distance_HA
    _geom_hbond_distance_DA
    _geom_hbond_angle_DHA
    O1W H1WA O3 3_657 0.84(4) 2.34(4) 2.970(3) 132(5)
    N1 H1B O2 . 0.91 2.27 2.750(3) 112.3
    N1 H1B O2 2_656 0.91 2.04 2.857(2) 149.0
    O1 H1C O1W . 0.92 1.70 2.590(4) 161.5
    O2W H2WA O1W 2_566 0.84(3) 2.24(3) 2.993(4) 151(5)
    O2W H2WB Cl1 4_576 0.82(3) 2.51(4) 3.144(3) 136(4)
    O1W H1WB Cl1 4_566 0.86(7) 2.45(3) 3.227(3) 152(6)
    O4 H4C O2W 3_667 0.83 1.75 2.535(3) 157.4
    C1 H1A Cl2 3_666 0.98 2.67 3.637(3) 170.9
    C4 H4A Cl2 2_656 0.97 2.64 3.600(2) 170.2
    C4 H4B Cl2 4_566 0.97 2.83 3.610(3) 138.1
    C6 H6A Cl1 2_656 0.97 2.60 3.537(2) 163.0
data_global
_journal_date_recd_electronic     2008-11-27
_journal_date_accepted     2008-12-05
_journal_name_full     'Acta Crystallographica, Section E'
_journal_year     2009
_journal_volume     65
_journal_issue      1
_journal_page_first     m32
_journal_page_last     m33
_journal_paper_category     QM
_journal_coeditor_code     SI2140
_publ_contact_author_name     'Qiao-Sheng Hu'
_publ_contact_author_address
;
College of Chemistry and Life Science
Gannan Normal University
Ganzhou
Jiangxi 341000
People's Republic of China
;
_publ_contact_author_email     ghx919@yahoo.com.cn
_publ_contact_author_fax     '86 797 8393670'
_publ_contact_author_phone     '86 797 8393670'
_publ_section_title
;\
<i>trans</i>-<i>N</i>,<i>N</i>,<i>N</i>',<i>N</i>'-Tetrakis(carboxymethyl)\
cyclohexane-1,2-diammonium tetrachloridocadmium(II) tetrahydrate
;
loop_
    _publ_author_name
    _publ_author_footnote
    _publ_author_address
    'Ping Lian' .
;
College of Chemistry and Life Science
Gannan Normal University
Ganzhou
Jiangxi 341000
People's Republic of China
;
    'Qiao-Sheng Hu' .
;
College of Chemistry and Life Science
Gannan Normal University
Ganzhou
Jiangxi 341000
People's Republic of China
;
    'Yong-Rong Xie' .
;
College of Chemistry and Life Science
Gannan Normal University
Ganzhou
Jiangxi 341000
People's Republic of China
;
    'Hong-Xu Guo' .
;
Department of Chemistry and Environmental Science
Zhangzhou Normal University
Zhangzhou
Fujian 363000
People's Republic of China
;
