# Supplementary material for: trans-N,N,N′,N′-Tetra­kis(carboxy­meth­yl)cyclo­hexane-1,2-diammonium tetra­chloridocadmium(II) tetra­hydrate
Source: Acta Crystallogr Sect E Struct Rep Online. 2008 Dec 10;65(Pt 1):m32–3. doi: 10.1107/S160053680804110X (PMC2967879; doi:10.1107/S160053680804110X)
Supplement: Supplementary file 2 [file e-65-00m32-Isup2.hkl]

# 
# h,k,l, Fc-squared, Fo-squared, sigma(Fo-squared) and status flag 
# 
data_I
_shelx_title ' d                      R =  New: P2/c' 
_shelx_refln_list_code          4 
_shelx_F_calc_maximum      178.55 
_exptl_crystal_F_000       683.94 
_reflns_d_resolution_high  0.8300 
 
loop_ 
 _symmetry_equiv_pos_as_xyz 
 'x, y, z' 
 '-x, y, -z+1/2' 
 '-x, -y, -z' 
 'x, -y, z-1/2' 
 
_cell_length_a    11.3772 
_cell_length_b     8.5734 
_cell_length_c    16.2189 
_cell_angle_alpha  90.000 
_cell_angle_beta  124.119 
_cell_angle_gamma  90.000 
 
_shelx_F_squared_multiplier     1.000 
 
loop_ 
 _refln_index_h 
 _refln_index_k 
 _refln_index_l 
 _refln_F_squared_calc 
 _refln_F_squared_meas 
 _refln_F_squared_sigma 
 _refln_observed_status 
   2   0   0    14150.86    13167.84     95.68 o 
   3   0   0     6997.59     6931.69     52.47 o 
   4   0   0    12625.34    12402.09    111.24 o 
   5   0   0    31879.02    31418.88    310.78 o 
   6   0   0       10.81       10.23      1.76 o 
   7   0   0      689.37      689.94     13.20 o 
   8   0   0     1234.31     1226.91     29.91 o 
   9   0   0     2165.09     2325.00     81.89 o 
  10   0   0      421.33      489.22     24.03 o 
  11   0   0       51.21       50.21     10.29 o 
   1   1   0     2513.41     2452.71     14.26 o 
   2   1   0     6889.92     6391.95     33.80 o 
   3   1   0     3026.23     2713.63     15.95 o 
   4   1   0     4987.36     4723.04     31.56 o 
   5   1   0    12266.19    12522.68     90.40 o 
   6   1   0     3801.49     3829.56     32.75 o 
   7   1   0      483.85      483.92      7.33 o 
   8   1   0      701.98      654.19     11.93 o 
   9   1   0     1705.71     1672.11     36.06 o 
  10   1   0      771.73      817.15     26.30 o 
  11   1   0      162.51      159.67      8.81 o 
   0   2   0       55.79       82.71      4.15 o 
   1   2   0     2711.42     2693.02     15.12 o 
   2   2   0      541.70      559.53      5.42 o 
   3   2   0      213.57      219.01      3.52 o 
   4   2   0     1447.76     1489.93     11.70 o 
   5   2   0      189.75      205.30      3.87 o 
   6   2   0      709.45      694.63      8.70 o 
   7   2   0       95.58       86.75      3.25 o 
   8   2   0      869.36      836.67     12.53 o 
   9   2   0     1131.34     1147.49     25.85 o 
  10   2   0      664.82      683.00     20.16 o 
  11   2   0      283.23      265.65     10.54 o 
   0   3   0       62.51       61.31      2.66 o 
   1   3   0      113.86      134.64      2.31 o 
   2   3   0     1014.62      983.39      7.91 o 
   3   3   0     1426.82     1334.99     10.89 o 
   4   3   0      178.64      186.26      4.71 o 
   5   3   0      423.34      461.81      6.06 o 
   6   3   0      435.48      412.69      6.58 o 
   7   3   0      968.31      962.08     14.87 o 
   8   3   0      777.47      755.99     14.61 o 
   9   3   0      212.03      208.92      9.47 o 
  10   3   0      223.27      223.13     12.26 o 
   0   4   0     7223.42     7502.00     68.53 o 
   1   4   0     1505.85     1349.58     10.97 o 
   2   4   0     7393.87     7253.40     52.98 o 
   3   4   0     4806.51     4955.43     37.14 o 
   4   4   0      436.62      403.31      5.37 o 
   5   4   0      717.66      699.62      7.96 o 
   6   4   0      943.29      900.19     12.88 o 
   7   4   0     1357.49     1363.29     14.68 o 
   8   4   0      531.39      520.29     12.69 o 
   9   4   0       40.64       33.28      4.21 o 
  10   4   0        5.54       10.91      2.88 o 
   0   5   0      534.87      531.86     15.81 o 
   1   5   0     3358.34     3424.27     26.23 o 
   2   5   0     7306.92     7637.51     55.25 o 
   3   5   0     2220.80     2230.55     19.88 o 
   4   5   0       22.90       19.40      1.75 o 
   5   5   0       43.47       42.27      1.99 o 
   6   5   0     1606.29     1688.63     19.40 o 
   7   5   0      735.53      786.43     18.76 o 
   8   5   0       26.46       31.90      6.02 o 
   9   5   0       71.16       62.47      9.38 o 
   0   6   0     2292.81     2394.91     31.96 o 
   1   6   0      621.52      658.05      8.45 o 
   2   6   0      458.53      464.35      7.42 o 
   3   6   0        0.27        1.99      1.40 o 
   4   6   0      570.28      547.84      8.67 o 
   5   6   0      385.25      357.03      8.19 o 
   6   6   0      255.05      258.18      9.76 o 
   7   6   0        7.46        6.58      1.21 o 
   8   6   0       95.90       98.80     14.15 o 
   9   6   0        0.23        6.89      7.36 o 
   0   7   0     1874.76     1983.89     36.04 o 
   1   7   0       31.51       31.84      2.93 o 
   2   7   0      667.73      675.68     10.88 o 
   3   7   0      360.49      345.16      7.81 o 
   4   7   0       56.21       50.51      3.07 o 
   5   7   0      414.24      388.18     10.74 o 
   6   7   0       76.84       68.42      6.52 o 
   7   7   0      102.68      103.64     11.10 o 
   8   7   0        2.26        5.60      3.74 o 
   0   8   0       89.34       80.42      5.37 o 
   1   8   0      312.31      294.32      9.54 o 
   2   8   0      151.38      145.18      5.62 o 
   3   8   0       53.53       58.44      3.19 o 
   4   8   0      128.73       97.37      8.73 o 
   5   8   0       15.96       13.40      4.10 o 
   6   8   0      107.29      100.02     11.82 o 
   7   8   0       34.78       30.70      5.25 o 
   0   9   0       65.82       66.10      9.27 o 
   1   9   0      170.57      164.18      8.86 o 
   2   9   0       87.45       65.41      5.45 o 
   3   9   0       32.03       27.06      5.41 o 
   4   9   0       23.63       22.01      5.06 o 
   5   9   0        8.03       14.21      8.13 o 
   0  10   0       51.74       51.75     13.83 o 
   1  10   0        7.20        7.13      2.37 o 
   2  10   0       58.07       23.79      9.70 o 
 -11   1   1      144.65      156.47      9.65 o 
 -10   1   1        9.37       11.61      4.08 o 
  -9   1   1       25.00       24.53      3.56 o 
  -8   1   1      349.48      336.23      8.55 o 
  -7   1   1     1415.05     1365.65     13.72 o 
  -6   1   1        9.69        8.34      1.23 o 
  -5   1   1      631.57      622.04      6.86 o 
  -4   1   1      732.40      732.15      7.05 o 
  -3   1   1    14798.38    14774.40     76.40 o 
  -2   1   1      476.09      530.24      5.40 o 
   1   1   1     1966.09     1965.88     11.78 o 
   2   1   1    15662.16    14894.19     76.78 o 
   3   1   1     1003.00     1106.62      9.32 o 
   4   1   1      181.41      181.79      3.26 o 
   5   1   1       27.01       28.93      2.60 o 
   6   1   1      872.98      921.21     10.27 o 
   7   1   1      589.45      589.43     10.41 o 
   8   1   1        7.12        4.91      2.05 o 
   9   1   1        0.09        6.50      1.80 o 
  10   1   1        2.04        3.71      2.76 o 
 -11   2   1      252.89      246.97     13.21 o 
 -10   2   1        2.61        0.89      3.04 o 
  -9   2   1       11.36       18.27      2.81 o 
  -8   2   1      637.93      619.53     12.70 o 
  -7   2   1     1065.38     1055.86     12.24 o 
  -6   2   1      118.92      119.03      3.43 o 
  -5   2   1        1.43        5.13      1.23 o 
  -4   2   1      295.63      301.01      3.76 o 
  -3   2   1     2490.45     2443.02     17.44 o 
  -2   2   1     8799.96     8650.94     48.49 o 
  -1   2   1      174.89      159.70      3.42 o 
   0   2   1     1296.69     1251.26      9.58 o 
   1   2   1     5215.11     5042.55     29.07 o 
   2   2   1    11462.14    11325.44     59.11 o 
   3   2   1     3942.42     3998.06     26.97 o 
   4   2   1      488.41      479.11      5.73 o 
   5   2   1        4.98        7.58      2.56 o 
   6   2   1     1772.06     1755.25     18.17 o 
   7   2   1     1413.28     1444.01     22.08 o 
   8   2   1       30.36       39.29      4.78 o 
   9   2   1       28.31       21.12      4.87 o 
  10   2   1       53.57       56.70      7.51 o 
 -11   3   1      263.52      234.51     12.22 o 
 -10   3   1        2.77       12.08      3.03 o 
  -9   3   1       11.86       10.78      2.62 o 
  -8   3   1     1871.27     1821.06     18.60 o 
  -7   3   1      263.35      248.04      5.41 o 
  -6   3   1     1373.74     1365.20     13.26 o 
  -5   3   1      301.79      281.45      4.16 o 
  -4   3   1     2674.58     2835.89     22.13 o 
  -3   3   1      461.35      421.12      4.23 o 
  -2   3   1     3379.47     3296.93     18.77 o 
  -1   3   1        6.16        2.96      2.01 o 
   0   3   1     2334.44     2536.64     16.86 o 
   1   3   1     4393.24     4543.34     25.23 o 
   2   3   1      734.68      848.30      7.24 o 
   3   3   1     5110.87     5174.33     38.53 o 
   4   3   1        7.11       12.28      1.68 o 
   5   3   1      414.83      427.53      6.79 o 
   6   3   1     3673.52     3747.16     46.75 o 
   7   3   1      522.23      537.62      9.44 o 
   8   3   1      374.45      348.54     10.71 o 
   9   3   1       37.66       31.27      5.83 o 
  10   3   1      104.06       81.31      7.45 o 
 -10   4   1      143.98      127.10      8.46 o 
  -9   4   1       70.69       71.57      4.76 o 
  -8   4   1     1630.20     1704.72     38.46 o 
  -7   4   1      985.38     1026.70     17.53 o 
  -6   4   1      268.51      248.92      4.97 o 
  -5   4   1        3.04        8.66      1.04 o 
  -4   4   1      602.30      637.47      6.49 o 
  -3   4   1     2956.47     3063.25     23.74 o 
  -2   4   1     2966.65     3124.56     21.83 o 
  -1   4   1        1.58        4.77      1.00 o 
   0   4   1     3121.88     3145.09     21.78 o 
   1   4   1     7157.04     7586.38     49.07 o 
   2   4   1     1030.54      941.69      8.87 o 
   3   4   1     1236.32     1279.33     11.34 o 
   4   4   1      100.58       89.72      2.60 o 
   5   4   1     2315.65     2342.34     22.98 o 
   6   4   1     1013.89     1036.75     17.83 o 
   7   4   1       37.70       36.54      2.46 o 
   8   4   1       62.48       63.18      5.00 o 
   9   4   1      348.82      342.39     11.96 o 
  10   4   1      238.22      248.16     12.78 o 
 -10   5   1      557.23      529.34     19.46 o 
  -9   5   1      738.64      777.43     29.53 o 
  -8   5   1      695.74      657.69     16.20 o 
  -7   5   1      430.16      442.31     10.29 o 
  -6   5   1      937.43      911.64     16.06 o 
  -5   5   1     7192.20     7531.13    109.26 o 
  -4   5   1     2849.83     2936.08     24.60 o 
  -3   5   1     2195.35     2340.46     20.65 o 
  -2   5   1     2095.67     2259.98     19.48 o 
  -1   5   1     2957.93     2992.14     23.69 o 
   0   5   1     8029.91     8442.50     60.39 o 
   1   5   1      313.56      323.29      4.83 o 
   2   5   1     1502.53     1543.85     14.55 o 
   3   5   1     1212.57     1185.89     11.61 o 
   4   5   1     1745.18     1805.72     18.23 o 
   5   5   1     1647.39     1780.09     26.39 o 
   6   5   1      283.06      274.49      6.69 o 
   7   5   1      551.60      553.62     12.36 o 
   8   5   1      251.28      278.14     14.25 o 
   9   5   1      384.73      351.66     14.56 o 
  -9   6   1      773.03      805.81     24.07 o 
  -8   6   1      268.91      278.71     18.91 o 
  -7   6   1       79.67       86.18      6.95 o 
  -6   6   1     1106.65     1116.61     24.98 o 
  -5   6   1     3058.43     3240.01     55.19 o 
  -4   6   1     2659.13     2706.69     33.65 o 
  -3   6   1      832.65      828.51     11.89 o 
  -2   6   1     1429.99     1452.30     15.10 o 
  -1   6   1     3002.38     3152.29     31.80 o 
   0   6   1     5488.30     5823.96     49.51 o 
   1   6   1     3569.46     3695.23     36.60 o 
   2   6   1     1397.36     1403.37     14.70 o 
   3   6   1     1453.71     1582.25     20.73 o 
   4   6   1     1611.60     1662.63     24.74 o 
   5   6   1     1071.17     1100.72     19.01 o 
   6   6   1      580.23      581.65     14.56 o 
   7   6   1       86.91       91.56      5.58 o 
   8   6   1      435.55      437.66     18.55 o 
  -8   7   1      107.64      103.65     10.03 o 
  -7   7   1      126.63      113.86      9.09 o 
  -6   7   1       80.06       92.03      7.54 o 
  -5   7   1     1124.14     1183.66     31.17 o 
  -4   7   1     1116.02     1139.98     18.18 o 
  -3   7   1       35.33       39.03      2.96 o 
  -2   7   1      435.77      436.89     10.86 o 
  -1   7   1      114.33      114.82      3.68 o 
   0   7   1     3037.83     3205.76     39.71 o 
   1   7   1      982.73     1047.64     16.50 o 
   2   7   1        1.78        3.86      1.87 o 
   3   7   1      954.55      941.48     19.16 o 
   4   7   1      877.64      959.60     20.29 o 
   5   7   1     1614.47     1699.83     38.40 o 
   6   7   1      329.38      303.83     16.36 o 
   7   7   1       51.85       63.14      7.39 o 
  -7   8   1      128.96      100.20     11.84 o 
  -6   8   1       40.89       39.53      6.47 o 
  -5   8   1      347.64      299.58     18.97 o 
  -4   8   1       10.57       10.35      2.35 o 
  -3   8   1      124.61      120.99      5.17 o 
  -2   8   1      259.14      257.00      8.78 o 
  -1   8   1       97.61       91.11      4.01 o 
   0   8   1      428.85      401.82      8.77 o 
   1   8   1      113.97      103.25      4.52 o 
   2   8   1       61.45       68.04      4.19 o 
   3   8   1      456.47      444.51     18.95 o 
   4   8   1      291.43      267.71     17.60 o 
   5   8   1      651.14      656.88     24.76 o 
   6   8   1      230.86      238.31     18.58 o 
  -5   9   1      321.84      297.55     17.65 o 
  -4   9   1       64.16       71.75     10.24 o 
  -3   9   1      334.03      335.23     18.18 o 
  -2   9   1      305.65      332.93     16.34 o 
  -1   9   1      612.90      593.25     14.17 o 
   0   9   1      348.38      326.11      9.19 o 
   1   9   1       41.53       53.73      5.32 o 
   2   9   1      397.80      413.20     14.26 o 
   3   9   1      290.04      266.41     12.37 o 
   4   9   1      127.99      127.82     20.10 o 
   5   9   1      102.84      109.12      9.59 o 
  -3  10   1      691.38      558.59     30.39 o 
  -2  10   1      413.37      400.84     24.46 o 
  -1  10   1       79.45       56.98      6.36 o 
   0  10   1       94.88       79.87      6.60 o 
   1  10   1      262.33      242.31     11.32 o 
   2  10   1      441.10      457.08     33.78 o 
 -12   0   2      139.12      149.31     12.06 o 
 -11   0   2      559.80      536.10     26.32 o 
 -10   0   2     5327.70     5759.30    229.63 o 
  -9   0   2     2396.45     2616.27     35.88 o 
  -8   0   2     1931.38     2051.00     38.14 o 
  -7   0   2     4090.02     4331.63     52.12 o 
  -6   0   2     3163.82     2927.18     33.29 o 
  -5   0   2    25761.40    24123.43    270.48 o 
  -4   0   2      321.99      259.77      5.60 o 
  -3   0   2     2781.90     2834.93     23.01 o 
   0   0   2     9707.15     9282.80     95.69 o 
   1   0   2      569.24      504.88      7.02 o 
   2   0   2     1737.76     1612.57     17.39 o 
   3   0   2    11367.36    11246.90    101.16 o 
   4   0   2      336.14      273.63      6.33 o 
   5   0   2      231.87      226.24      6.24 o 
   6   0   2        2.24        9.02      3.08 o 
   7   0   2        3.54       10.35      1.82 o 
   8   0   2      684.66      752.92     30.04 o 
   9   0   2      463.59      431.94     22.17 o 
  10   0   2      254.52      243.53     19.66 o 
 -12   1   2      131.28      144.40      8.46 o 
 -11   1   2      424.34      427.48     13.93 o 
 -10   1   2     1451.94     1539.45     33.66 o 
  -9   1   2      999.64     1004.69     17.72 o 
  -8   1   2     1429.84     1384.30     19.53 o 
  -7   1   2     1932.98     1904.40     17.84 o 
  -6   1   2     2674.73     2590.22     20.79 o 
  -5   1   2     7542.39     7555.29     49.20 o 
  -4   1   2    12354.49    12041.43     63.14 o 
  -3   1   2     7038.99     6651.24     37.97 o 
  -2   1   2     9622.00     9022.84     71.81 o 
  -1   1   2     2268.87     2317.27     12.70 o 
   0   1   2     6148.04     6098.93     34.20 o 
   1   1   2     6558.66     6328.14     33.59 o 
   2   1   2      270.84      303.81      3.77 o 
   3   1   2     3476.79     3361.42     23.16 o 
   4   1   2     3090.48     2838.61     22.66 o 
   5   1   2     2223.91     2110.17     21.06 o 
   6   1   2      669.62      640.66      8.67 o 
   7   1   2      374.69      364.19      9.74 o 
   8   1   2     1546.09     1620.13     37.02 o 
   9   1   2     1009.64     1013.80     31.25 o 
  10   1   2      180.23      168.86     10.38 o 
 -11   2   2      107.90      102.92     10.11 o 
 -10   2   2       14.60       17.02      2.55 o 
  -9   2   2      492.34      529.85     12.30 o 
  -8   2   2      182.45      192.31      5.32 o 
  -7   2   2      153.05      170.25      3.89 o 
  -6   2   2      741.47      762.29      8.02 o 
  -5   2   2      173.21      158.18      2.87 o 
  -4   2   2     5094.54     5205.67     34.20 o 
  -3   2   2     2478.55     2676.06     18.60 o 
  -2   2   2     7323.92     7070.69     41.46 o 
  -1   2   2     7390.05     7510.24     39.34 o 
   0   2   2    13656.66    13242.91     84.88 o 
   1   2   2    12334.24    11682.49     65.07 o 
   2   2   2     4614.70     4462.01     27.42 o 
   3   2   2    17939.61    17932.10    122.95 o 
   4   2   2     4016.68     4051.11     30.68 o 
   5   2   2     4813.74     4998.73     41.82 o 
   6   2   2     2283.25     2258.82     29.31 o 
   7   2   2     3086.97     3039.84     28.20 o 
   8   2   2      943.10      931.46     21.59 o 
   9   2   2      533.35      504.07     17.59 o 
  10   2   2      271.06      269.47     10.81 o 
 -11   3   2       92.05       79.95      7.12 o 
 -10   3   2       14.57       11.58      2.67 o 
  -9   3   2       29.01       24.36      3.80 o 
  -8   3   2      604.88      586.33     13.25 o 
  -7   3   2     1641.04     1660.30     21.97 o 
  -6   3   2      500.08      469.37      6.16 o 
  -5   3   2       38.41       39.79      1.86 o 
  -4   3   2     1129.31     1058.98     11.66 o 
  -3   3   2     7468.03     7427.73     55.75 o 
  -2   3   2     6827.65     6969.69     37.37 o 
  -1   3   2        4.05        3.28      1.37 o 
   0   3   2     1186.88     1200.86      9.67 o 
   1   3   2    12285.55    12221.59     82.26 o 
   2   3   2     7515.31     7522.47     48.65 o 
   3   3   2     1761.75     1776.24     14.94 o 
   4   3   2      117.60      111.66      4.18 o 
   5   3   2     3728.12     3806.54     31.82 o 
   6   3   2     3851.25     3981.66     67.40 o 
   7   3   2     1743.86     1793.30     30.25 o 
   8   3   2      136.53      147.20      7.67 o 
   9   3   2      195.12      194.10     11.39 o 
  10   3   2      406.90      436.08     14.10 o 
 -11   4   2       79.21       84.58      8.93 o 
 -10   4   2      200.16      209.87     12.80 o 
  -9   4   2       64.16       66.25      4.11 o 
  -8   4   2     2967.37     3031.22     48.57 o 
  -7   4   2     1179.44     1165.59     16.94 o 
  -6   4   2      261.94      264.67      4.83 o 
  -5   4   2     1570.24     1646.81     18.57 o 
  -4   4   2      591.92      528.00      7.64 o 
  -3   4   2     9123.54     9288.66     67.16 o 
  -2   4   2      906.24      875.14      7.62 o 
  -1   4   2      638.00      684.48      6.51 o 
   0   4   2       87.46      106.76      5.65 o 
   1   4   2     1365.78     1326.61     15.50 o 
   2   4   2     2229.17     2216.28     18.04 o 
   3   4   2      142.91      137.23      3.05 o 
   4   4   2        0.16        6.97      1.92 o 
   5   4   2      220.32      197.19      4.70 o 
   6   4   2     1280.77     1304.87     14.36 o 
   7   4   2       89.16       88.10      5.16 o 
   8   4   2        6.48       10.01      2.48 o 
   9   4   2        3.64        7.98      2.69 o 
 -10   5   2       11.82       15.13      3.61 o 
  -9   5   2      399.55      386.96     16.77 o 
  -8   5   2     1094.41     1171.64     29.75 o 
  -7   5   2     1220.01     1235.05     18.37 o 
  -6   5   2        8.35       16.31      2.94 o 
  -5   5   2      133.24      146.46      4.80 o 
  -4   5   2     1035.76     1039.05     12.86 o 
  -3   5   2     3075.16     3282.41     27.88 o 
  -2   5   2      223.69      225.38      4.06 o 
  -1   5   2      130.62      128.88      3.15 o 
   0   5   2       15.23       16.60      2.09 o 
   1   5   2      296.77      268.61      4.14 o 
   2   5   2      477.50      464.86      6.11 o 
   3   5   2       61.93       66.98      2.42 o 
   4   5   2        5.94        7.72      1.58 o 
   5   5   2      241.76      227.58      6.96 o 
   6   5   2       30.27       34.12      2.68 o 
   7   5   2       12.70       11.71      2.78 o 
   8   5   2        0.79        5.11      3.84 o 
   9   5   2        7.63       14.21      4.84 o 
  -9   6   2       33.89       16.88      5.32 o 
  -8   6   2       38.35       26.68      7.60 o 
  -7   6   2        3.15        0.66      2.64 o 
  -6   6   2      135.80      146.44      8.61 o 
  -5   6   2      140.23      137.94      6.01 o 
  -4   6   2       43.36       40.81      2.84 o 
  -3   6   2       58.92       58.44      2.49 o 
  -2   6   2        7.56       11.80      1.84 o 
  -1   6   2      194.55      204.35      7.37 o 
   0   6   2      402.42      418.56      6.15 o 
   1   6   2        7.11       12.71      1.35 o 
   2   6   2      323.21      325.09      6.49 o 
   3   6   2       38.12       37.30      3.08 o 
   4   6   2       53.21       53.68      2.64 o 
   5   6   2        0.15        4.72      1.77 o 
   6   6   2      283.99      265.21      9.01 o 
   7   6   2       49.55       49.39      9.72 o 
   8   6   2        1.36        6.59      2.67 o 
  -9   7   2       70.56       57.46      8.46 o 
  -8   7   2      249.51      231.75     14.81 o 
  -7   7   2      283.55      279.35     17.84 o 
  -6   7   2        1.33        6.47      5.58 o 
  -5   7   2      147.69      130.27      7.07 o 
  -4   7   2      486.57      483.34      9.51 o 
  -3   7   2      299.68      306.91      7.29 o 
  -2   7   2      518.07      502.79     13.45 o 
  -1   7   2      365.49      374.58      9.05 o 
   0   7   2      112.75      115.33      3.96 o 
   1   7   2       20.85       23.44      2.24 o 
   2   7   2      120.96      105.49      4.23 o 
   3   7   2        0.41        4.55      1.95 o 
   4   7   2      547.72      542.97     12.72 o 
   5   7   2      172.61      173.27      8.82 o 
   6   7   2        1.93        5.03      4.32 o 
   7   7   2       16.36       15.49      4.01 o 
  -7   8   2      205.60      173.80     12.82 o 
  -6   8   2        7.82        9.68      2.60 o 
  -5   8   2      273.34      271.35     17.69 o 
  -4   8   2       67.00       54.10      3.20 o 
  -3   8   2      258.43      245.91      8.53 o 
  -2   8   2      222.15      199.98      7.06 o 
  -1   8   2       84.53       84.89      3.90 o 
   0   8   2      253.27      244.39      8.51 o 
   1   8   2      774.95      760.25     14.60 o 
   2   8   2      395.62      379.48     11.61 o 
   3   8   2       46.90       45.64      4.28 o 
   4   8   2       77.94       88.82      6.30 o 
   5   8   2        1.98        5.78      6.50 o 
   6   8   2      292.69      281.01     21.71 o 
  -6   9   2       24.57       17.16      4.88 o 
  -5   9   2        6.40       13.10      3.41 o 
  -4   9   2       75.66       75.41     10.92 o 
  -3   9   2      108.71       91.82      6.05 o 
  -2   9   2      132.14      119.83      7.50 o 
  -1   9   2        4.12       10.10      2.16 o 
   0   9   2       75.98       72.18      4.78 o 
   1   9   2      369.63      372.31     14.12 o 
   2   9   2      176.28      144.64      8.26 o 
   3   9   2      205.25      189.41     32.66 o 
   4   9   2        0.53        8.58      5.21 o 
  -3  10   2      132.47      102.78      9.79 o 
  -2  10   2      127.11      109.08     10.71 o 
  -1  10   2       57.16       58.91      7.57 o 
   0  10   2      118.85      110.49      7.35 o 
   1  10   2      463.98      428.41     27.13 o 
 -12   1   3      120.76      130.31     11.55 o 
 -11   1   3        2.11        6.30      3.32 o 
 -10   1   3       87.01       83.28      5.27 o 
  -9   1   3       33.09       30.55      2.56 o 
  -8   1   3     2983.68     3024.43     38.33 o 
  -7   1   3      164.88      149.79      3.61 o 
  -6   1   3     1198.07     1236.41     11.46 o 
  -5   1   3      213.59      235.41      3.62 o 
  -4   1   3        8.89        4.96      1.21 o 
  -3   1   3    13534.14    13274.67     77.49 o 
  -2   1   3      116.61      132.15      2.51 o 
  -1   1   3     6115.17     5773.82     35.83 o 
   0   1   3     5454.66     5395.16     29.52 o 
   1   1   3       36.63       46.49      1.83 o 
   2   1   3      209.64      237.79      3.50 o 
   3   1   3      295.35      258.69      3.91 o 
   4   1   3      627.81      553.99      6.70 o 
   5   1   3      174.15      189.10      4.65 o 
   6   1   3      188.76      167.73      4.66 o 
   7   1   3        1.29        6.73      1.67 o 
   8   1   3      115.59      122.52      8.11 o 
   9   1   3      242.56      205.74     11.66 o 
 -12   2   3      551.94      545.12     16.11 o 
 -11   2   3        4.01        5.95      2.14 o 
 -10   2   3        3.96       11.90      5.22 o 
  -9   2   3      118.18      113.75      4.50 o 
  -8   2   3     3155.29     3265.18     41.18 o 
  -7   2   3     2549.85     2639.94     22.96 o 
  -6   2   3      105.51       93.71      2.63 o 
  -5   2   3       79.60       87.85      3.03 o 
  -4   2   3     2845.52     2878.83     21.53 o 
  -3   2   3     8011.59     7948.21     58.11 o 
  -2   2   3      195.60      159.47      3.03 o 
  -1   2   3      488.16      535.78      5.41 o 
   0   2   3      131.71      115.87      3.09 o 
   1   2   3    10844.06    10709.43     59.98 o 
   2   2   3     1442.80     1475.01     11.58 o 
   3   2   3       38.23       45.90      3.26 o 
   4   2   3       35.19       39.66      1.96 o 
   5   2   3      449.31      421.92      6.57 o 
   6   2   3     1343.30     1317.90     21.49 o 
   7   2   3        0.38        6.37      1.88 o 
   8   2   3       21.00       19.27      2.94 o 
   9   2   3        3.61        5.19      4.92 o 
 -11   3   3       16.18       18.37      4.93 o 
 -10   3   3       32.22       40.04      5.14 o 
  -9   3   3        0.61        6.72      1.56 o 
  -8   3   3      484.38      496.85     11.06 o 
  -7   3   3      972.02      969.95     11.10 o 
  -6   3   3       22.37       21.84      1.86 o 
  -5   3   3       12.80       13.16      1.51 o 
  -4   3   3     5418.92     5313.63     42.55 o 
  -3   3   3     3820.60     3836.12     30.31 o 
  -2   3   3     5848.35     5822.93     37.72 o 
  -1   3   3      874.72      936.76      7.87 o 
   0   3   3       21.01       37.63      1.37 o 
   1   3   3    14474.77    14822.58    106.86 o 
   2   3   3     3032.69     2965.26     23.25 o 
   3   3   3      737.71      762.54      7.94 o 
   4   3   3     1017.90      998.22     10.64 o 
   5   3   3       69.39       71.97      2.83 o 
   6   3   3     4972.09     5169.33     43.77 o 
   7   3   3      816.37      789.38     17.77 o 
   8   3   3      148.62      139.26      8.03 o 
   9   3   3      373.29      371.70     12.89 o 
 -11   4   3      107.10      103.50     12.86 o 
 -10   4   3      551.25      502.04     17.37 o 
  -9   4   3       35.09       43.77      3.23 o 
  -8   4   3      610.44      654.31      7.95 o 
  -7   4   3      359.03      405.77      9.67 o 
  -6   4   3      761.72      823.95     11.29 o 
  -5   4   3      517.80      525.36      8.19 o 
  -4   4   3     1237.83     1246.20     13.48 o 
  -3   4   3      178.76      166.20      3.27 o 
  -2   4   3     1798.15     1821.05     15.14 o 
  -1   4   3     1781.09     1789.60     20.50 o 
   0   4   3      527.23      408.04      4.97 o 
   1   4   3     6757.94     7251.57     57.05 o 
   2   4   3     4157.67     4289.73     32.68 o 
   3   4   3     4329.46     4444.73     37.20 o 
   4   4   3     1608.39     1609.67     16.74 o 
   5   4   3      387.71      406.10     11.17 o 
   6   4   3     1892.27     1996.71     33.17 o 
   7   4   3     1277.22     1304.80     30.58 o 
   8   4   3      297.93      310.04     18.44 o 
   9   4   3      257.47      241.61     10.34 o 
 -10   5   3      950.81      931.68     29.84 o 
  -9   5   3       87.00       71.62      7.15 o 
  -8   5   3      881.65      796.21     22.39 o 
  -7   5   3      751.44      709.59     13.25 o 
  -6   5   3     2648.28     2678.50     43.06 o 
  -5   5   3     1641.79     1605.44     19.76 o 
  -4   5   3      645.92      680.90     10.40 o 
  -3   5   3     2620.34     2687.38     23.24 o 
  -2   5   3     1953.11     1921.54     15.89 o 
  -1   5   3     3570.48     3709.13     28.14 o 
   0   5   3      278.23      277.92      4.15 o 
   1   5   3      197.47      195.01      6.21 o 
   2   5   3      200.45      196.50      5.59 o 
   3   5   3      824.30      812.30     11.86 o 
   4   5   3      466.78      479.49      9.09 o 
   5   5   3      185.93      176.71      5.11 o 
   6   5   3      100.22      102.69      4.99 o 
   7   5   3      298.40      288.44     14.65 o 
   8   5   3      539.09      563.33     30.83 o 
 -10   6   3      721.02      712.14     23.33 o 
  -9   6   3      355.62      363.98     19.72 o 
  -8   6   3      550.40      587.75     22.26 o 
  -7   6   3     1409.38     1449.49     37.52 o 
  -6   6   3     1587.92     1643.92     19.76 o 
  -5   6   3     1420.41     1423.78     26.23 o 
  -4   6   3      655.23      670.90     10.83 o 
  -3   6   3      819.04      826.19     11.70 o 
  -2   6   3      959.68      993.36     15.23 o 
  -1   6   3     3186.41     3438.23     32.04 o 
   0   6   3      549.56      507.77      6.95 o 
   1   6   3      493.26      535.54      8.93 o 
   2   6   3       12.13       10.94      1.72 o 
   3   6   3      931.37      930.59     14.93 o 
   4   6   3     1987.66     2076.30     33.91 o 
   5   6   3       46.30       55.52      5.82 o 
   6   6   3       56.18       53.20      4.64 o 
   7   6   3        1.00        4.14      6.75 o 
  -9   7   3      373.16      344.21     14.28 o 
  -8   7   3       52.59       54.02      8.51 o 
  -7   7   3      896.66      892.08     32.09 o 
  -6   7   3      745.67      795.56     21.27 o 
  -5   7   3     1866.77     1867.44     34.75 o 
  -4   7   3      432.51      422.98     11.72 o 
  -3   7   3        1.19        6.40      1.07 o 
  -2   7   3     4976.71     5245.18     89.40 o 
  -1   7   3     2388.37     2653.78     35.77 o 
   0   7   3      934.63     1006.82     18.43 o 
   1   7   3      492.10      512.48      6.61 o 
   2   7   3      478.29      496.84      9.32 o 
   3   7   3     2892.57     2974.10     65.90 o 
   4   7   3      920.25      957.42     24.98 o 
   5   7   3       97.09       99.39      6.96 o 
   6   7   3      292.68      294.70     23.84 o 
  -8   8   3       28.30       38.94      6.20 o 
  -7   8   3      186.32      196.66     13.13 o 
  -6   8   3      129.82      132.07     10.61 o 
  -5   8   3      511.15      561.44     22.00 o 
  -4   8   3      774.79      751.68     24.31 o 
  -3   8   3      189.34      191.57      7.05 o 
  -2   8   3      991.17      981.47     25.05 o 
  -1   8   3      464.58      460.90      9.65 o 
   0   8   3     1480.13     1494.27     28.47 o 
   1   8   3     1169.12     1206.60     23.95 o 
   2   8   3      588.21      603.51     19.07 o 
   3   8   3     1039.20     1025.53     32.19 o 
   4   8   3      718.01      719.87     23.48 o 
   5   8   3      508.47      555.06     24.89 o 
  -6   9   3      139.61      132.55      9.68 o 
  -5   9   3       86.02       69.42      7.43 o 
  -4   9   3      251.07      243.69     25.29 o 
  -3   9   3      190.50      193.98     13.91 o 
  -2   9   3      140.54      136.72      8.63 o 
  -1   9   3        5.07        6.37      1.80 o 
   0   9   3      483.35      470.27     13.13 o 
   1   9   3      166.49      173.25     12.68 o 
   2   9   3      503.96      538.76     29.20 o 
   3   9   3      100.14      107.86     10.01 o 
   4   9   3       36.10       31.74      5.60 o 
  -3  10   3       99.68      111.90     11.09 o 
  -2  10   3      114.29      126.86     25.70 o 
  -1  10   3       11.53        8.00      4.16 o 
   0  10   3       77.86       57.60      9.25 o 
   1  10   3        5.68        9.98      4.21 o 
 -12   0   4      525.81      499.91     20.06 o 
 -11   0   4      711.35      672.64     30.70 o 
 -10   0   4     2331.56     2292.70     53.81 o 
  -9   0   4      227.39      188.36     11.20 o 
  -8   0   4      152.13      142.55      5.60 o 
  -7   0   4     2972.14     3117.48     35.09 o 
  -6   0   4     5599.86     5674.94     60.17 o 
  -5   0   4     2738.63     2685.39     27.00 o 
  -4   0   4     2056.54     2021.59     17.85 o 
  -3   0   4    12037.90    11838.25     87.08 o 
  -2   0   4     5203.57     5138.19     48.08 o 
  -1   0   4     8333.90     8349.96     62.45 o 
   0   0   4      234.64      238.07      4.96 o 
   1   0   4        5.75        9.39      3.20 o 
   2   0   4       17.92        8.83      3.50 o 
   3   0   4    11930.14    12491.83    127.62 o 
   4   0   4     4623.53     4840.95     76.72 o 
   5   0   4      897.08      974.58     20.70 o 
   6   0   4      204.46      217.52      9.04 o 
   7   0   4     2308.59     2209.75     77.98 o 
   8   0   4     1904.71     2006.24     81.47 o 
   9   0   4      354.06      291.46     32.13 o 
 -12   1   4      459.26      464.71     14.41 o 
 -11   1   4      734.20      763.45     21.63 o 
 -10   1   4     1691.65     1745.23     44.24 o 
  -9   1   4      335.85      336.31      9.77 o 
  -8   1   4       38.84       37.66      3.81 o 
  -7   1   4     2679.16     2752.56     24.31 o 
  -6   1   4     3765.86     3774.45     29.25 o 
  -5   1   4     5300.31     5302.78     35.30 o 
  -4   1   4     1297.31     1243.31     10.22 o 
  -3   1   4     1663.90     1640.21     12.00 o 
  -2   1   4     8092.88     7788.51     43.85 o 
  -1   1   4    28455.04    25806.93    320.85 o 
   0   1   4     2866.48     2746.67     18.01 o 
   1   1   4     1194.80     1196.38     10.06 o 
   2   1   4      306.85      296.92      4.11 o 
   3   1   4     4286.72     4406.55     33.77 o 
   4   1   4     4750.80     4860.53     40.73 o 
   5   1   4      142.53      128.79      3.68 o 
   6   1   4      421.30      417.77     10.87 o 
   7   1   4     1007.97      949.48     25.88 o 
   8   1   4     1658.61     1718.41     49.90 o 
   9   1   4      528.06      541.40     15.90 o 
 -12   2   4      209.73      192.76     10.87 o 
 -11   2   4      641.99      655.79     21.17 o 
 -10   2   4     1249.01     1334.32     30.82 o 
  -9   2   4     1553.87     1605.80     16.98 o 
  -8   2   4      398.86      407.32      7.32 o 
  -7   2   4     6523.03     6749.70     54.26 o 
  -6   2   4     5846.88     5854.96     42.93 o 
  -5   2   4     5961.15     5825.63     38.47 o 
  -4   2   4     4181.73     3851.06     26.61 o 
  -3   2   4    12916.30    12239.60     63.85 o 
  -2   2   4    20937.98    19902.87    194.37 o 
  -1   2   4     7077.59     6865.23     41.58 o 
   0   2   4     3154.85     2882.25     20.17 o 
   1   2   4     8248.96     7954.19     51.26 o 
   2   2   4    10512.45    10082.57     73.01 o 
   3   2   4     5155.96     4998.62     37.29 o 
   4   2   4     3263.87     3329.65     28.20 o 
   5   2   4      722.82      666.87     10.52 o 
   6   2   4     1253.31     1245.73     14.67 o 
   7   2   4      201.81      198.89      8.47 o 
   8   2   4      445.14      447.19     16.59 o 
   9   2   4      262.00      236.45     10.95 o 
 -12   3   4      274.38      294.84     14.94 o 
 -11   3   4       69.76       75.96      6.68 o 
 -10   3   4      202.30      221.37      9.68 o 
  -9   3   4     1888.27     2058.58     37.09 o 
  -8   3   4     2196.32     2184.98     28.00 o 
  -7   3   4     1070.07     1027.59     10.52 o 
  -6   3   4      244.15      247.07      5.59 o 
  -5   3   4     4556.84     4585.29     43.34 o 
  -4   3   4    12787.19    12820.50    106.01 o 
  -3   3   4     4644.19     4509.41     31.69 o 
  -2   3   4     3194.13     3047.78     20.80 o 
  -1   3   4     4486.60     4460.13     34.44 o 
   0   3   4     9265.51     9442.61     70.40 o 
   1   3   4     2874.33     2634.38     25.77 o 
   2   3   4     1496.52     1470.18     13.59 o 
   3   3   4     1257.99     1290.42     12.81 o 
   4   3   4     1659.79     1574.84     16.61 o 
   5   3   4      443.71      450.13     10.29 o 
   6   3   4      234.42      223.11      6.24 o 
   7   3   4      335.06      307.32      9.36 o 
   8   3   4       99.54      120.14     10.19 o 
   9   3   4      171.21      174.86      9.36 o 
 -11   4   4        2.05        7.36      2.74 o 
 -10   4   4       81.24       70.21      5.37 o 
  -9   4   4      124.35      118.54      6.38 o 
  -8   4   4     1238.68     1263.42     18.75 o 
  -7   4   4      120.58      125.07      4.86 o 
  -6   4   4       59.23       63.67      3.31 o 
  -5   4   4        4.60        7.32      2.51 o 
  -4   4   4      545.61      546.66      7.68 o 
  -3   4   4     1034.68     1047.75     12.79 o 
  -2   4   4      107.11       95.74      3.34 o 
  -1   4   4        3.21        6.91      1.01 o 
   0   4   4      117.71      131.75      3.98 o 
   1   4   4     2231.17     2323.03     20.08 o 
   2   4   4      541.94      535.75      6.76 o 
   3   4   4      413.77      394.56      5.92 o 
   4   4   4       40.06       45.11      2.88 o 
   5   4   4      595.07      624.71      8.96 o 
   6   4   4     1078.06     1130.48     22.97 o 
   7   4   4      201.97      196.18     16.89 o 
   8   4   4       55.84       57.73      5.67 o 
 -11   5   4        4.10        7.06      3.09 o 
 -10   5   4       20.86       17.37      4.72 o 
  -9   5   4        8.94        8.28      4.06 o 
  -8   5   4      358.67      337.97     14.87 o 
  -7   5   4       59.95       58.57      4.55 o 
  -6   5   4      208.11      207.14      6.13 o 
  -5   5   4      207.43      214.75      5.33 o 
  -4   5   4       28.36       31.68      3.11 o 
  -3   5   4       47.76       43.63      2.57 o 
  -2   5   4      874.00      897.42      9.31 o 
  -1   5   4      539.32      520.15      6.61 o 
   0   5   4        0.91       -0.56      2.36 o 
   1   5   4     1353.89     1418.26     13.06 o 
   2   5   4        6.59        7.92      2.34 o 
   3   5   4      158.82      159.47      4.14 o 
   4   5   4        6.23        5.57      1.63 o 
   5   5   4      731.14      747.66     16.71 o 
   6   5   4      735.92      742.33     21.05 o 
   7   5   4       24.99       28.34      4.50 o 
   8   5   4       14.72       10.54      3.00 o 
 -10   6   4       15.04        9.41      3.72 o 
  -9   6   4       10.64       15.28      3.97 o 
  -8   6   4      129.62      144.42     10.52 o 
  -7   6   4       53.59       50.04      4.29 o 
  -6   6   4        2.85        6.51      2.16 o 
  -5   6   4       98.68      104.13      4.81 o 
  -4   6   4      237.46      209.56      4.11 o 
  -3   6   4      621.12      610.36      9.50 o 
  -2   6   4       25.90       30.82      1.98 o 
  -1   6   4      417.00      407.42      6.97 o 
   0   6   4      380.46      363.94      6.95 o 
   1   6   4      254.17      257.71      7.46 o 
   2   6   4       93.48       74.40      2.69 o 
   3   6   4        4.08        8.32      1.20 o 
   4   6   4       22.79       24.90      2.59 o 
   5   6   4       34.24       28.81      2.49 o 
   6   6   4      100.66       98.96      8.66 o 
   7   6   4        0.58        6.43      2.00 o 
  -9   7   4        6.52        5.98      3.29 o 
  -8   7   4      101.10       93.37      8.37 o 
  -7   7   4       16.04       11.53      6.18 o 
  -6   7   4      142.57      124.20      6.68 o 
  -5   7   4       34.10       45.62      3.80 o 
  -4   7   4      176.16      161.17      6.67 o 
  -3   7   4      203.54      196.97      4.96 o 
  -2   7   4       92.85       93.80      3.61 o 
  -1   7   4       23.06       34.61      2.31 o 
   0   7   4      384.02      379.85      8.51 o 
   1   7   4        5.65        9.27      1.69 o 
   2   7   4      347.34      311.91     10.57 o 
   3   7   4      144.73      153.94      7.93 o 
   4   7   4       50.21       55.68      6.13 o 
   5   7   4        5.44        9.67      4.42 o 
   6   7   4       75.54       74.96      9.98 o 
  -8   8   4       89.16       94.96      7.68 o 
  -7   8   4       10.37        5.65      3.83 o 
  -6   8   4       26.77       25.34      7.33 o 
  -5   8   4       42.88       30.85     12.74 o 
  -4   8   4       67.45       59.74      3.66 o 
  -3   8   4       70.70       64.54      3.47 o 
  -2   8   4      169.89      162.68      6.33 o 
  -1   8   4      181.66      166.80      6.82 o 
   0   8   4       20.93       16.43      2.97 o 
   1   8   4      368.60      366.19     17.17 o 
   2   8   4       20.99       19.26      4.37 o 
   3   8   4       22.08       18.05      5.56 o 
   4   8   4      246.80      237.81     14.68 o 
   5   8   4       13.27       17.47      6.67 o 
  -6   9   4       30.68       24.45      7.23 o 
  -5   9   4      120.46      134.63     12.79 o 
  -4   9   4      546.57      524.29     50.07 o 
  -3   9   4      650.96      645.56     32.34 o 
  -2   9   4      573.10      552.35     26.82 o 
  -1   9   4      170.21      165.11     10.06 o 
   0   9   4      318.22      279.85     27.58 o 
   1   9   4      563.80      556.25     28.65 o 
   2   9   4      408.60      421.09     32.63 o 
   3   9   4       42.03       33.53     14.64 o 
  -3  10   4      225.00      209.56     15.25 o 
  -2  10   4      140.03      121.56     11.99 o 
  -1  10   4      122.03      119.68      8.19 o 
   0  10   4       15.56        7.51      3.67 o 
 -12   1   5       71.94       56.13      7.59 o 
 -11   1   5        1.77        7.02      2.36 o 
 -10   1   5       23.91       26.92      3.91 o 
  -9   1   5        0.72        7.77      1.90 o 
  -8   1   5      514.79      483.02      7.30 o 
  -7   1   5      927.38      956.35      9.66 o 
  -6   1   5     1930.30     1913.16     17.54 o 
  -5   1   5       11.18        8.50      1.12 o 
  -4   1   5       32.90       52.22      1.83 o 
  -3   1   5       73.75       73.20      1.99 o 
  -2   1   5    12394.56    12497.58     65.16 o 
  -1   1   5     5260.23     5390.49     49.26 o 
   0   1   5     1205.45     1227.04     10.56 o 
   1   1   5        5.04        2.73      1.63 o 
   2   1   5       32.51       27.77      1.87 o 
   3   1   5     2427.52     2384.08     19.82 o 
   4   1   5        0.13        6.95      1.60 o 
   5   1   5      626.01      646.63     10.47 o 
   6   1   5       11.54       11.84      2.01 o 
   7   1   5       41.02       42.15      4.71 o 
   8   1   5        0.03        6.63      4.47 o 
 -12   2   5      121.36      119.28     10.07 o 
 -11   2   5       63.45       68.88      5.91 o 
 -10   2   5      229.11      198.33      9.17 o 
  -9   2   5     1298.40     1242.46     21.12 o 
  -8   2   5      360.56      341.77      7.18 o 
  -7   2   5        0.63        9.67      1.60 o 
  -6   2   5        1.30        6.09      1.83 o 
  -5   2   5     1204.78     1348.07     11.57 o 
  -4   2   5     1681.09     1590.16     12.06 o 
  -3   2   5       48.58       49.66      2.03 o 
  -2   2   5     1829.13     1811.89     13.20 o 
  -1   2   5       21.33       24.04      1.83 o 
   0   2   5      170.44      150.24      4.14 o 
   1   2   5     1332.64     1300.58     11.26 o 
   2   2   5      149.33      145.45      4.17 o 
   3   2   5       64.77       73.54      3.01 o 
   4   2   5      258.67      259.73      5.39 o 
   5   2   5      855.64      864.47     15.76 o 
   6   2   5      655.50      652.99     13.44 o 
   7   2   5       35.38       45.84      6.83 o 
   8   2   5       13.54       11.39      3.21 o 
 -12   3   5      221.59      248.49     15.73 o 
 -11   3   5       29.96       16.78      3.32 o 
 -10   3   5      297.95      340.48     11.51 o 
  -9   3   5     1884.85     2000.14     29.84 o 
  -8   3   5     1039.89     1030.29     14.41 o 
  -7   3   5     1595.96     1591.46     14.75 o 
  -6   3   5      540.62      501.89      7.99 o 
  -5   3   5     2679.67     2699.91     25.94 o 
  -4   3   5     9839.81     9846.04     71.13 o 
  -3   3   5     8468.04     8803.61     56.50 o 
  -2   3   5     2386.23     2299.28     16.36 o 
  -1   3   5    13586.71    14234.79    110.27 o 
   0   3   5     2392.19     2271.51     36.01 o 
   1   3   5     8446.82     8503.02     62.13 o 
   2   3   5     1567.66     1660.27     15.56 o 
   3   3   5      151.71      141.93      3.38 o 
   4   3   5     2979.32     3030.29     38.44 o 
   5   3   5      121.69      113.63      4.60 o 
   6   3   5      952.46      911.25     19.21 o 
   7   3   5       13.58       14.49      3.12 o 
   8   3   5       17.04       20.78      4.03 o 
 -12   4   5      161.85      149.41     10.06 o 
 -11   4   5       51.43       47.27      7.11 o 
 -10   4   5      185.92      174.68     12.12 o 
  -9   4   5     1703.98     1694.49     50.15 o 
  -8   4   5      979.39      985.53     21.76 o 
  -7   4   5     2589.14     2584.47     38.67 o 
  -6   4   5      866.75      855.55     11.64 o 
  -5   4   5     3918.23     4005.10     39.50 o 
  -4   4   5     5568.91     5709.14     59.43 o 
  -3   4   5     3553.72     3589.66     27.59 o 
  -2   4   5     1655.35     1535.05     13.05 o 
  -1   4   5     5443.87     5756.15     55.71 o 
   0   4   5     5209.47     5486.45     51.70 o 
   1   4   5     1730.42     1686.98     18.91 o 
   2   4   5     2310.15     2333.93     20.40 o 
   3   4   5      285.66      252.38      5.17 o 
   4   4   5     5780.74     6034.24     98.15 o 
   5   4   5      789.80      809.73     15.29 o 
   6   4   5      351.56      322.75     10.58 o 
   7   4   5      121.81      122.45      9.25 o 
   8   4   5       49.18       37.46      8.03 o 
 -11   5   5      454.24      456.18     17.05 o 
 -10   5   5      513.83      499.39     20.85 o 
  -9   5   5      179.30      169.70     12.67 o 
  -8   5   5       12.60       16.37      2.81 o 
  -7   5   5      683.71      668.90     14.40 o 
  -6   5   5      908.81      875.20     15.20 o 
  -5   5   5      814.77      806.96     12.01 o 
  -4   5   5        1.60        5.34      1.62 o 
  -3   5   5     1071.10     1038.61     12.99 o 
  -2   5   5     1833.31     1792.79     16.40 o 
  -1   5   5     1678.82     1715.89     21.12 o 
   0   5   5     1470.98     1505.17     19.40 o 
   1   5   5       48.90       55.76      3.40 o 
   2   5   5     2339.23     2465.11     31.32 o 
   3   5   5      557.61      591.94     11.45 o 
   4   5   5      885.24      925.84     16.88 o 
   5   5   5      336.25      341.82      9.89 o 
   6   5   5      126.43      121.59      7.47 o 
   7   5   5      719.14      721.62     26.19 o 
 -10   6   5      760.96      703.01     22.11 o 
  -9   6   5       89.38       94.43      8.04 o 
  -8   6   5        1.96        9.43      2.61 o 
  -7   6   5      173.90      159.90      8.14 o 
  -6   6   5     1647.12     1732.41     20.41 o 
  -5   6   5      555.79      621.90     13.63 o 
  -4   6   5        7.80        7.36      2.14 o 
  -3   6   5       16.78       15.31      1.52 o 
  -2   6   5      165.34      162.82      3.86 o 
  -1   6   5     1727.53     1824.43     28.03 o 
   0   6   5       29.19       35.78      2.42 o 
   1   6   5       18.05       34.86      4.07 o 
   2   6   5      432.66      436.00      9.43 o 
   3   6   5     1324.62     1361.05     23.01 o 
   4   6   5      671.03      715.00     15.18 o 
   5   6   5       41.85       36.51      5.02 o 
   6   6   5      172.86      191.92     12.77 o 
  -9   7   5      308.14      303.72     18.66 o 
  -8   7   5       33.78       40.41      5.63 o 
  -7   7   5     1372.37     1484.03     49.56 o 
  -6   7   5     1268.18     1328.30     33.01 o 
  -5   7   5      201.21      210.39      6.77 o 
  -4   7   5     1566.00     1631.19     26.96 o 
  -3   7   5      236.79      220.02      5.97 o 
  -2   7   5     1868.08     1899.66     17.06 o 
  -1   7   5     1460.76     1566.84     14.33 o 
   0   7   5      254.48      274.33      8.14 o 
   1   7   5     1135.27     1095.09     21.99 o 
   2   7   5      110.79      126.62      7.54 o 
   3   7   5      873.64      882.96     34.08 o 
   4   7   5      448.51      464.82     19.02 o 
   5   7   5       87.52       82.51      8.34 o 
  -8   8   5      140.55      154.07     11.78 o 
  -7   8   5      832.98      831.68     27.03 o 
  -6   8   5      924.87      938.43     44.96 o 
  -5   8   5      849.67      930.23     28.40 o 
  -4   8   5     1127.47     1141.33     26.37 o 
  -3   8   5      663.17      679.79     15.63 o 
  -2   8   5     2175.63     2209.97     41.64 o 
  -1   8   5     1871.13     1952.18     37.66 o 
   0   8   5      742.47      774.80     21.29 o 
   1   8   5      286.35      276.37     15.23 o 
   2   8   5      578.82      589.59     22.92 o 
   3   8   5      490.62      468.90     17.22 o 
   4   8   5      509.23      547.52     24.15 o 
  -6   9   5      170.07      142.01      9.44 o 
  -5   9   5      197.19      201.20     13.11 o 
  -4   9   5      147.92      150.94     10.89 o 
  -3   9   5      363.44      329.01     19.70 o 
  -2   9   5      488.16      452.73     18.37 o 
  -1   9   5      103.29       83.39     11.37 o 
   0   9   5      427.48      445.53     16.20 o 
   1   9   5      131.09      149.35     14.49 o 
   2   9   5      422.14      432.83     22.56 o 
 -13   0   6       11.13       10.69      5.67 o 
 -12   0   6      371.29      323.83     36.79 o 
 -11   0   6     1886.00     2006.07     67.81 o 
 -10   0   6       96.73       92.37      7.85 o 
  -9   0   6      463.57      444.80     12.11 o 
  -8   0   6      309.34      288.61      7.21 o 
  -7   0   6     5658.97     5649.23     59.49 o 
  -6   0   6     5134.55     5379.54     57.28 o 
  -5   0   6       26.94       50.20      4.29 o 
  -4   0   6     6624.55     6410.77     59.18 o 
  -3   0   6    12092.72    11657.31     86.79 o 
  -2   0   6     7947.22     7400.02     56.61 o 
  -1   0   6     1017.97      907.01     11.57 o 
   0   0   6     1882.15     1859.45     20.02 o 
   1   0   6     2417.89     2381.43     28.96 o 
   2   0   6    13410.03    13674.55    136.75 o 
   3   0   6     2549.51     2500.88     31.33 o 
   4   0   6     3047.99     3060.12     54.98 o 
   5   0   6     2139.59     2040.97     29.61 o 
   6   0   6      336.91      407.61     32.78 o 
   7   0   6     2530.95     2656.69    143.53 o 
   8   0   6      347.02      348.22     24.46 o 
 -13   1   6       76.95       63.98      7.83 o 
 -12   1   6      429.87      418.42     15.33 o 
 -11   1   6     1047.79     1172.73     30.57 o 
 -10   1   6      555.56      571.41     11.76 o 
  -9   1   6     1774.30     1863.98     28.10 o 
  -8   1   6      313.05      302.29      5.16 o 
  -7   1   6     1793.37     1795.32     19.84 o 
  -6   1   6     5221.05     5269.00     39.76 o 
  -5   1   6     1845.41     1784.13     13.69 o 
  -4   1   6     3157.37     3302.28     22.79 o 
  -3   1   6     1649.76     1568.67     12.54 o 
  -2   1   6    12465.88    12184.83     64.10 o 
  -1   1   6    12809.60    12476.85     79.18 o 
   0   1   6     3309.39     3367.85     23.51 o 
   1   1   6     1159.82     1137.56     10.70 o 
   2   1   6     6739.01     6821.65     49.98 o 
   3   1   6     3565.78     3556.25     30.38 o 
   4   1   6     1287.92     1317.56     18.40 o 
   5   1   6      227.98      226.26      6.41 o 
   6   1   6      215.41      221.68     10.08 o 
   7   1   6     1398.26     1387.78     42.15 o 
   8   1   6      345.46      335.25     19.86 o 
 -12   2   6      580.69      620.79     18.34 o 
 -11   2   6      812.58      872.77     23.46 o 
 -10   2   6      334.61      302.41      8.21 o 
  -9   2   6     2665.52     2646.28     41.43 o 
  -8   2   6     1204.42     1142.21     12.80 o 
  -7   2   6     4786.85     4793.61     40.08 o 
  -6   2   6     3378.42     3428.47     26.40 o 
  -5   2   6     2720.55     2657.63     21.14 o 
  -4   2   6     8788.50     8679.35     55.94 o 
  -3   2   6      341.77      284.54      3.88 o 
  -2   2   6     3568.66     3657.01     24.88 o 
  -1   2   6      723.69      705.69      6.51 o 
   0   2   6     2382.60     2351.80     19.04 o 
   1   2   6     1885.79     1870.51     15.96 o 
   2   2   6        6.78       12.29      1.56 o 
   3   2   6      989.48      970.46     11.06 o 
   4   2   6      463.26      427.88      8.30 o 
   5   2   6      823.26      753.97     16.21 o 
   6   2   6      627.12      625.84     15.82 o 
   7   2   6      131.51      137.91      9.53 o 
   8   2   6      337.26      306.06     11.30 o 
 -12   3   6      208.12      217.97     14.23 o 
 -11   3   6      162.49      184.17     11.10 o 
 -10   3   6      347.40      364.42     10.17 o 
  -9   3   6     1853.57     1938.41     20.34 o 
  -8   3   6      660.53      672.45     10.35 o 
  -7   3   6      997.96     1056.37     10.63 o 
  -6   3   6      626.86      672.73      8.56 o 
  -5   3   6     2546.44     2452.07     19.44 o 
  -4   3   6     1604.45     1609.86     13.66 o 
  -3   3   6     1401.61     1425.09     14.63 o 
  -2   3   6      471.85      449.52      6.68 o 
  -1   3   6     1007.64     1003.90     13.75 o 
   0   3   6     3351.27     3337.91     31.17 o 
   1   3   6     1688.92     1679.68     14.48 o 
   2   3   6      740.03      767.71      8.95 o 
   3   3   6       28.01       30.42      2.44 o 
   4   3   6      525.21      519.59     12.85 o 
   5   3   6     1042.87     1028.72     22.30 o 
   6   3   6      560.77      546.55     17.90 o 
   7   3   6       10.85       12.32      3.03 o 
 -12   4   6       13.72       12.19      8.82 o 
 -11   4   6       50.06       44.39      6.23 o 
 -10   4   6      196.93      183.31     12.25 o 
  -9   4   6      367.61      339.81     14.25 o 
  -8   4   6      796.77      793.61     16.66 o 
  -7   4   6      181.92      159.24      5.10 o 
  -6   4   6       19.66       21.77      2.68 o 
  -5   4   6      753.23      726.21      8.66 o 
  -4   4   6     1369.84     1232.40     11.57 o 
  -3   4   6     3518.60     3675.45     29.99 o 
  -2   4   6     1377.07     1436.20     13.39 o 
  -1   4   6     1314.20     1323.54     14.47 o 
   0   4   6     2548.73     2527.39     26.64 o 
   1   4   6     1147.87     1137.37     14.06 o 
   2   4   6     1840.02     1846.91     24.09 o 
   3   4   6      289.46      267.05      6.79 o 
   4   4   6     2082.21     2160.71     35.64 o 
   5   4   6      988.98      984.44     22.67 o 
   6   4   6      151.85      156.00      8.85 o 
   7   4   6      151.11      160.33     11.13 o 
 -11   5   6      141.97      120.96     11.33 o 
 -10   5   6      111.05      103.85      9.22 o 
  -9   5   6      331.74      323.31     15.89 o 
  -8   5   6      355.97      308.21     10.04 o 
  -7   5   6      617.29      603.90     13.40 o 
  -6   5   6        6.99        8.22      1.63 o 
  -5   5   6      508.27      498.29      8.50 o 
  -4   5   6     1852.36     1870.00     23.83 o 
  -3   5   6        4.36        8.75      1.50 o 
  -2   5   6        5.82        9.54      1.86 o 
  -1   5   6      436.13      426.17      7.84 o 
   0   5   6      722.23      672.06     10.60 o 
   1   5   6      571.70      570.96     11.16 o 
   2   5   6      101.78       98.42      3.93 o 
   3   5   6      546.04      548.81     11.32 o 
   4   5   6      296.84      288.96     10.76 o 
   5   5   6      500.92      506.42     13.73 o 
   6   5   6       24.18       20.44      3.69 o 
 -10   6   6      135.54      133.03     11.37 o 
  -9   6   6       20.64       17.76      5.27 o 
  -8   6   6      304.17      301.77     16.55 o 
  -7   6   6      110.14      103.82      8.15 o 
  -6   6   6       53.63       51.01      3.36 o 
  -5   6   6       25.83       25.09      3.57 o 
  -4   6   6      192.35      211.06      5.11 o 
  -3   6   6      409.14      413.83      8.69 o 
  -2   6   6      307.84      324.55      6.33 o 
  -1   6   6        2.45        5.34      1.97 o 
   0   6   6       54.85       43.64      3.13 o 
   1   6   6      677.60      713.30     12.67 o 
   2   6   6       85.72       91.63      5.08 o 
   3   6   6        7.71        8.37      2.49 o 
   4   6   6       52.78       58.31      8.82 o 
   5   6   6        0.26        0.25      3.34 o 
   6   6   6       33.41       38.16      6.52 o 
  -9   7   6      124.81      120.44     11.38 o 
  -8   7   6       77.68       94.34      8.78 o 
  -7   7   6      181.30      186.30     10.66 o 
  -6   7   6       76.53       83.90      6.29 o 
  -5   7   6      178.99      156.71      9.28 o 
  -4   7   6      445.85      422.34      8.73 o 
  -3   7   6       48.22       36.51      2.04 o 
  -2   7   6        1.30        6.54      1.89 o 
  -1   7   6        0.29        8.26      2.38 o 
   0   7   6      236.66      245.77      8.01 o 
   1   7   6      213.76      185.00      9.75 o 
   2   7   6       41.46       35.27      6.54 o 
   3   7   6       20.78       18.95      5.68 o 
   4   7   6        5.43       11.70      4.11 o 
   5   7   6      195.85      201.39     11.97 o 
  -8   8   6       72.37       67.49     18.58 o 
  -7   8   6        4.14       10.79      4.61 o 
  -6   8   6       14.73        7.80      1.81 o 
  -5   8   6      128.00      125.33      8.49 o 
  -4   8   6      915.98      950.44     41.47 o 
  -3   8   6       52.04       47.31      3.18 o 
  -2   8   6        3.34        4.07      1.47 o 
  -1   8   6       24.61       25.36      3.18 o 
   0   8   6      227.49      240.96     15.58 o 
   1   8   6      248.74      254.90     14.90 o 
   2   8   6        0.04        7.56      2.98 o 
   3   8   6       14.46       22.49      8.21 o 
  -6   9   6       36.76       30.59      5.17 o 
  -5   9   6      411.73      430.30     14.86 o 
  -4   9   6      397.47      373.15     19.04 o 
  -3   9   6       64.90       65.42      9.30 o 
  -2   9   6        3.48       10.48     11.35 o 
  -1   9   6      121.78      117.37     10.33 o 
   0   9   6      509.57      512.12     16.93 o 
   1   9   6       58.69       53.79     10.83 o 
 -13   1   7       91.93       72.31      7.85 o 
 -12   1   7      380.25      382.29     19.47 o 
 -11   1   7      284.75      284.81     11.98 o 
 -10   1   7       19.61       22.33      3.11 o 
  -9   1   7        6.17        7.88      1.24 o 
  -8   1   7      141.49      160.16      4.22 o 
  -7   1   7     1824.16     1696.06     16.38 o 
  -6   1   7       15.20       20.46      1.76 o 
  -5   1   7      233.37      212.87      3.85 o 
  -4   1   7        3.76       14.24      1.61 o 
  -3   1   7     2189.16     2309.47     16.88 o 
  -2   1   7       71.49       73.92      2.47 o 
  -1   1   7     4963.71     4940.64     42.23 o 
   0   1   7     2872.42     2881.41     23.05 o 
   1   1   7     1396.49     1276.55     14.26 o 
   2   1   7     2547.00     2662.60     25.38 o 
   3   1   7      180.58      172.00      4.91 o 
   4   1   7     2202.25     2216.73     33.00 o 
   5   1   7      914.96      925.00     22.64 o 
   6   1   7      281.63      255.13     14.49 o 
   7   1   7       46.89       20.25      9.71 o 
 -13   2   7      219.05      214.61     13.19 o 
 -12   2   7       49.91       46.23      8.22 o 
 -11   2   7       25.61       29.15      3.40 o 
 -10   2   7        5.60        6.42      1.99 o 
  -9   2   7     1390.87     1378.99     25.58 o 
  -8   2   7      358.80      363.74      6.59 o 
  -7   2   7      210.03      208.89      4.09 o 
  -6   2   7      111.36      109.03      2.82 o 
  -5   2   7      954.80      857.86      8.60 o 
  -4   2   7     6491.05     6480.63     47.90 o 
  -3   2   7       84.61       94.10      3.02 o 
  -2   2   7        0.75        7.53      3.08 o 
  -1   2   7      607.21      544.40      6.11 o 
   0   2   7     5383.08     5574.49     41.96 o 
   1   2   7      876.24      841.63      9.35 o 
   2   2   7       40.30       54.96      2.45 o 
   3   2   7       78.37       79.08      3.00 o 
   4   2   7     1452.41     1426.31     27.09 o 
   5   2   7     2336.09     2386.94     59.41 o 
   6   2   7       38.72       39.86      7.31 o 
   7   2   7       35.79       30.06      5.60 o 
 -12   3   7      331.08      309.64     13.63 o 
 -11   3   7      195.88      183.99      9.31 o 
 -10   3   7      479.70      499.37     12.86 o 
  -9   3   7     3297.30     3485.44     34.80 o 
  -8   3   7      838.52      852.87     12.52 o 
  -7   3   7      307.17      305.76      5.07 o 
  -6   3   7      321.23      321.63      5.61 o 
  -5   3   7     1946.58     1989.63     16.51 o 
  -4   3   7     4753.90     4943.95     37.22 o 
  -3   3   7      130.67      130.42      2.74 o 
  -2   3   7      519.91      512.29      6.37 o 
  -1   3   7      134.77      133.88      4.22 o 
   0   3   7     3801.69     3858.71     37.25 o 
   1   3   7      340.55      320.66      4.89 o 
   2   3   7       20.70       19.79      1.63 o 
   3   3   7      317.97      293.35      8.61 o 
   4   3   7       46.02       54.21      3.26 o 
   5   3   7      579.21      632.58     15.89 o 
   6   3   7       45.74       39.67      4.49 o 
   7   3   7       10.05        9.70      2.79 o 
 -12   4   7      336.92      307.13     16.34 o 
 -11   4   7      567.66      521.13     21.27 o 
 -10   4   7      766.35      766.46     27.73 o 
  -9   4   7     1295.11     1214.90     50.25 o 
  -8   4   7      780.37      739.07     17.46 o 
  -7   4   7      993.96      964.10     16.59 o 
  -6   4   7     3203.16     3288.56     30.65 o 
  -5   4   7     2199.06     2226.49     19.37 o 
  -4   4   7      827.64      822.22      9.94 o 
  -3   4   7     2264.59     2335.51     20.58 o 
  -2   4   7       30.75       26.07      2.00 o 
  -1   4   7      443.08      451.22      8.26 o 
   0   4   7       10.07       12.67      2.02 o 
   1   4   7       66.12       79.69      3.90 o 
   2   4   7      753.65      732.81     11.67 o 
   3   4   7       39.76       40.41      2.64 o 
   4   4   7        3.15        6.85      3.84 o 
   5   4   7      236.77      226.83     11.53 o 
   6   4   7      157.98      146.57     11.35 o 
 -11   5   7      330.31      312.68     22.39 o 
 -10   5   7       14.09       15.48      8.88 o 
  -9   5   7      145.96      180.75     11.40 o 
  -8   5   7     1588.42     1688.70     36.30 o 
  -7   5   7      401.29      413.46     12.72 o 
  -6   5   7      721.02      723.72     14.20 o 
  -5   5   7      269.27      282.35      6.02 o 
  -4   5   7     1150.61     1164.43     12.72 o 
  -3   5   7     3840.12     4062.03     37.29 o 
  -2   5   7      905.61      913.70     12.84 o 
  -1   5   7     2445.86     2588.72     29.83 o 
   0   5   7     2130.68     2245.79     34.33 o 
   1   5   7     1879.42     1918.73     34.27 o 
   2   5   7     2611.78     2764.89     32.99 o 
   3   5   7      841.96      861.23     18.65 o 
   4   5   7      728.87      733.08     18.17 o 
   5   5   7      469.82      461.42     17.12 o 
   6   5   7      232.63      224.73     12.94 o 
 -11   6   7      324.69      318.27     14.92 o 
 -10   6   7       11.34        6.96      4.25 o 
  -9   6   7       41.76       54.44      6.48 o 
  -8   6   7      528.77      478.42     16.96 o 
  -7   6   7      840.82      843.24     23.30 o 
  -6   6   7     1192.78     1198.89     18.06 o 
  -5   6   7        3.59        9.67      2.11 o 
  -4   6   7      947.06      906.82     14.51 o 
  -3   6   7     2490.87     2575.78     40.62 o 
  -2   6   7     4015.05     4288.83     71.84 o 
  -1   6   7     1226.51     1308.84     24.58 o 
   0   6   7      984.35     1035.25     17.61 o 
   1   6   7      851.99      839.41     19.97 o 
   2   6   7     2949.84     3138.40     72.58 o 
   3   6   7     1603.68     1656.85     49.66 o 
   4   6   7      598.79      600.80     23.69 o 
   5   6   7      726.75      774.24     22.91 o 
 -10   7   7        1.98        4.35      4.31 o 
  -9   7   7      433.63      442.90     15.92 o 
  -8   7   7      137.31      146.23     15.73 o 
  -7   7   7     1166.80     1198.67     47.44 o 
  -6   7   7      955.80      973.54     25.87 o 
  -5   7   7        0.96        7.47      1.16 o 
  -4   7   7      765.20      761.65     16.38 o 
  -3   7   7      389.83      408.85     11.08 o 
  -2   7   7     2145.88     2280.69     46.31 o 
  -1   7   7      177.72      142.41      8.38 o 
   0   7   7      145.25      151.44      7.56 o 
   1   7   7      369.96      375.34     13.56 o 
   2   7   7      861.73      840.30     49.59 o 
   3   7   7      894.17      899.25     28.40 o 
   4   7   7        0.73       11.97      3.13 o 
  -8   8   7      209.15      192.44     12.90 o 
  -7   8   7      481.45      489.74     19.99 o 
  -6   8   7      572.28      601.61     23.65 o 
  -5   8   7      331.48      345.29     14.69 o 
  -4   8   7      117.53      115.19      7.16 o 
  -3   8   7      457.43      448.65     12.94 o 
  -2   8   7       43.62       39.91      6.94 o 
  -1   8   7      232.53      224.39     12.84 o 
   0   8   7        0.90        7.57      2.22 o 
   1   8   7       98.71       90.28     12.72 o 
   2   8   7      123.15      140.55     11.01 o 
   3   8   7       14.31       23.68      4.81 o 
  -6   9   7      107.37      105.32      7.96 o 
  -5   9   7      412.51      444.19     19.83 o 
  -4   9   7      229.26      254.29     19.54 o 
  -3   9   7      264.90      246.94     14.75 o 
  -2   9   7        4.02        2.43      3.80 o 
  -1   9   7      219.53      197.82     12.80 o 
   0   9   7      150.94      152.21      9.22 o 
   1   9   7      225.40      219.05     12.21 o 
 -13   0   8      949.27     1060.95     35.27 o 
 -12   0   8      617.15      658.06     50.08 o 
 -11   0   8     2722.04     2939.80     96.75 o 
 -10   0   8      197.65      162.34      9.97 o 
  -9   0   8      672.74      637.34     19.37 o 
  -8   0   8     6579.64     6658.54    104.21 o 
  -7   0   8     1382.15     1278.51     18.43 o 
  -6   0   8    15377.39    15978.58    167.67 o 
  -5   0   8       54.16       26.39      2.36 o 
  -4   0   8     7501.29     7162.13    102.72 o 
  -3   0   8    10582.52    10104.72    129.91 o 
  -2   0   8     7059.72     6677.26     70.15 o 
  -1   0   8     9299.15     9255.25     95.91 o 
   0   0   8     1128.01     1018.25     14.42 o 
   1   0   8     1729.49     1637.66     25.89 o 
   2   0   8     4004.10     4087.89     54.24 o 
   3   0   8     3091.40     2962.10     61.04 o 
   4   0   8       35.68       38.30      8.30 o 
   5   0   8      680.92      611.52     28.25 o 
   6   0   8     1047.02      999.25     44.72 o 
   7   0   8     1403.17     1365.97     47.02 o 
 -13   1   8      347.43      303.19     22.02 o 
 -12   1   8      816.76      822.47     23.43 o 
 -11   1   8     2129.95     2293.65     48.24 o 
 -10   1   8       79.69       81.51      3.91 o 
  -9   1   8      188.04      205.66      5.85 o 
  -8   1   8     3156.54     3381.41     32.16 o 
  -7   1   8     4610.04     4500.85     41.60 o 
  -6   1   8     5196.86     5387.47     40.11 o 
  -5   1   8       75.84       87.05      2.63 o 
  -4   1   8      822.67      817.05      8.37 o 
  -3   1   8     9335.66     9415.97     68.62 o 
  -2   1   8     6991.06     7236.42     53.51 o 
  -1   1   8      663.11      617.38      8.58 o 
   0   1   8      991.23     1024.82     11.46 o 
   1   1   8     3657.92     3539.80     30.74 o 
   2   1   8     5538.38     5589.08     59.18 o 
   3   1   8     1853.40     1895.66     28.57 o 
   4   1   8       12.56       14.93      2.79 o 
   5   1   8      716.11      719.28     20.16 o 
   6   1   8      708.97      704.58     20.93 o 
   7   1   8      593.71      560.59     16.96 o 
 -13   2   8       98.70       98.17      8.14 o 
 -12   2   8      679.45      648.75     21.56 o 
 -11   2   8      480.94      496.34     14.46 o 
 -10   2   8      464.16      468.01     10.88 o 
  -9   2   8      726.28      664.23     11.80 o 
  -8   2   8     1073.72     1059.19     12.22 o 
  -7   2   8     1926.62     2031.79     18.47 o 
  -6   2   8       97.36      114.66      3.24 o 
  -5   2   8     1421.52     1470.84     13.04 o 
  -4   2   8     2537.92     2615.70     21.16 o 
  -3   2   8     1376.78     1440.76     12.81 o 
  -2   2   8     2119.22     2215.55     18.37 o 
  -1   2   8       18.88       42.51      5.04 o 
   0   2   8      668.18      684.17      9.41 o 
   1   2   8      732.91      747.89      8.88 o 
   2   2   8      246.21      250.16      5.42 o 
   3   2   8     1283.47     1351.58     21.36 o 
   4   2   8       19.70       24.89      2.74 o 
   5   2   8      502.92      504.77     15.44 o 
   6   2   8      271.90      277.88     33.82 o 
 -12   3   8       24.52       20.21      5.10 o 
 -11   3   8      136.21      131.90      7.14 o 
 -10   3   8     1186.14     1170.14     26.98 o 
  -9   3   8      772.45      775.76      9.77 o 
  -8   3   8      411.35      387.92      7.60 o 
  -7   3   8        2.95        5.72      1.97 o 
  -6   3   8     1638.61     1634.55     15.59 o 
  -5   3   8     2057.71     2048.52     18.66 o 
  -4   3   8      608.26      575.84      6.56 o 
  -3   3   8      456.69      512.07      6.38 o 
  -2   3   8      430.43      446.87      5.61 o 
  -1   3   8     1949.58     1991.40     18.07 o 
   0   3   8      704.13      681.81      8.26 o 
   1   3   8      661.02      673.16      8.68 o 
   2   3   8      329.89      311.90      6.72 o 
   3   3   8     1225.61     1235.24     24.20 o 
   4   3   8      374.48      391.93     11.01 o 
   5   3   8      347.40      354.41     11.72 o 
   6   3   8       60.29       66.92      7.41 o 
 -12   4   8        8.56        9.05      2.75 o 
 -11   4   8       62.95       66.39      8.68 o 
 -10   4   8      381.97      407.58     17.17 o 
  -9   4   8      474.02      483.31     16.36 o 
  -8   4   8      800.15      819.06     19.08 o 
  -7   4   8      120.71      118.69      3.73 o 
  -6   4   8     1840.79     1758.57     17.83 o 
  -5   4   8     2637.12     2717.54     23.38 o 
  -4   4   8     1362.53     1263.03     12.23 o 
  -3   4   8     1555.29     1596.51     17.75 o 
  -2   4   8       25.92       33.58      3.20 o 
  -1   4   8     5309.16     5469.83     55.21 o 
   0   4   8     3654.04     3778.27     55.00 o 
   1   4   8      356.96      323.81      7.60 o 
   2   4   8      419.95      424.09      8.04 o 
   3   4   8       21.07       23.75      2.56 o 
   4   4   8     1506.41     1569.80     39.83 o 
   5   4   8      533.62      502.71     15.78 o 
   6   4   8        4.16        1.01      5.39 o 
 -11   5   8       44.21       50.94     12.74 o 
 -10   5   8      130.50      144.50     12.37 o 
  -9   5   8      391.14      392.09     25.91 o 
  -8   5   8        3.04       11.62      2.57 o 
  -7   5   8      317.95      314.94     10.16 o 
  -6   5   8      425.90      436.44      8.72 o 
  -5   5   8     1177.25     1221.38     16.68 o 
  -4   5   8      481.63      447.34     11.11 o 
  -3   5   8       80.16       73.17      5.20 o 
  -2   5   8      399.83      377.02      8.56 o 
  -1   5   8      369.77      349.15      9.28 o 
   0   5   8     1990.59     2073.77     37.12 o 
   1   5   8       74.85       77.26      6.64 o 
   2   5   8       32.02       33.88      4.15 o 
   3   5   8       20.53       20.64      2.93 o 
   4   5   8      545.64      529.85     21.23 o 
   5   5   8      422.72      433.68     15.98 o 
 -11   6   8       82.15       80.99     21.74 o 
 -10   6   8      219.87      214.93     13.95 o 
  -9   6   8      137.19      131.71     11.36 o 
  -8   6   8       64.38       51.51      7.41 o 
  -7   6   8       99.78      102.72      8.94 o 
  -6   6   8      536.97      527.80     13.95 o 
  -5   6   8      668.31      645.96      8.14 o 
  -4   6   8       54.11       54.54      2.63 o 
  -3   6   8      501.09      487.14     14.37 o 
  -2   6   8        3.21       10.14      3.41 o 
  -1   6   8       11.23       14.60      2.56 o 
   0   6   8      153.29      124.67      5.30 o 
   1   6   8      127.12      125.83      7.68 o 
   2   6   8       17.59       14.01      5.70 o 
   3   6   8        3.21        5.73      4.39 o 
   4   6   8      118.13      115.74     11.33 o 
 -10   7   8       91.38       84.96      7.41 o 
  -9   7   8       60.44       62.52      7.44 o 
  -8   7   8        8.18       18.94      4.94 o 
  -7   7   8        6.07        5.56      2.89 o 
  -6   7   8      229.26      218.73     11.60 o 
  -5   7   8        0.67        6.68      1.11 o 
  -4   7   8      206.39      203.25      8.99 o 
  -3   7   8        0.89        6.86      2.78 o 
  -2   7   8      200.55      209.89     10.75 o 
  -1   7   8      114.44      104.16      8.73 o 
   0   7   8      628.69      679.79     25.10 o 
   1   7   8       72.29       76.06      8.77 o 
   2   7   8       30.52       24.80      6.39 o 
   3   7   8       77.65       60.67      7.37 o 
  -8   8   8        0.40        5.27      9.59 o 
  -7   8   8        0.55       12.80      5.97 o 
  -6   8   8       33.40       30.70      5.73 o 
  -5   8   8      320.91      315.35     20.46 o 
  -4   8   8       12.56       18.73      6.03 o 
  -3   8   8       73.45       74.29      7.24 o 
  -2   8   8       46.28       38.53      8.62 o 
  -1   8   8        5.32       12.25      3.18 o 
   0   8   8      153.13      132.66     11.51 o 
   1   8   8       72.93       66.40     10.23 o 
   2   8   8       29.30       29.67      5.39 o 
  -6   9   8       19.25        9.89     14.74 o 
  -5   9   8        2.74        4.68      3.91 o 
  -4   9   8       17.30       18.11      6.36 o 
  -3   9   8        2.09       13.79      6.20 o 
  -2   9   8       56.54       53.18      7.69 o 
  -1   9   8        0.17       -1.29      3.43 o 
 -13   1   9       34.90       27.86      7.33 o 
 -12   1   9        2.35       14.43      3.24 o 
 -11   1   9      417.08      438.56     11.89 o 
 -10   1   9      654.08      688.65     10.14 o 
  -9   1   9     1006.32     1054.38     20.88 o 
  -8   1   9      432.09      412.55      6.68 o 
  -7   1   9      227.35      257.76      4.85 o 
  -6   1   9     3982.38     4107.87     31.64 o 
  -5   1   9     5109.69     5345.15     39.89 o 
  -4   1   9     4252.41     4249.78     32.92 o 
  -3   1   9      186.45      195.24      4.01 o 
  -2   1   9      172.61      176.08      4.07 o 
  -1   1   9     4200.81     4334.50     36.65 o 
   0   1   9     2029.62     1994.52     19.62 o 
   1   1   9      179.68      173.62      4.43 o 
   2   1   9        2.60        1.97      2.27 o 
   3   1   9        2.55        2.56      2.81 o 
   4   1   9      551.46      516.85     13.80 o 
   5   1   9       50.79       52.41      6.12 o 
   6   1   9       92.06       93.01      8.36 o 
 -13   2   9        0.94        4.48      2.08 o 
 -12   2   9        5.17       12.04      2.20 o 
 -11   2   9      413.92      436.93     12.84 o 
 -10   2   9     1500.27     1610.22     30.05 o 
  -9   2   9      352.48      341.99      9.18 o 
  -8   2   9       24.46       15.86      1.73 o 
  -7   2   9      277.90      276.83      4.91 o 
  -6   2   9     3304.37     3294.41     29.66 o 
  -5   2   9     5051.85     5260.77     39.37 o 
  -4   2   9      414.77      383.88      5.40 o 
  -3   2   9      635.26      656.48      9.52 o 
  -2   2   9     1167.08     1093.65     11.16 o 
  -1   2   9     2255.64     2191.47     20.21 o 
   0   2   9     1387.21     1435.38     16.10 o 
   1   2   9       18.04       18.23      1.87 o 
   2   2   9        5.69       12.68      2.72 o 
   3   2   9      209.35      193.35      6.98 o 
   4   2   9      250.31      237.29      8.76 o 
   5   2   9       72.82       69.61      5.68 o 
   6   2   9        1.07       11.15      3.38 o 
 -13   3   9        2.56        0.58      3.94 o 
 -12   3   9       21.92        6.99      4.88 o 
 -11   3   9        2.54       11.77      3.40 o 
 -10   3   9     1672.64     1704.46     38.18 o 
  -9   3   9        7.69        8.58      1.63 o 
  -8   3   9       61.48       63.92      3.47 o 
  -7   3   9      114.95      106.76      3.18 o 
  -6   3   9       13.51       17.98      2.22 o 
  -5   3   9     1830.91     1920.16     17.90 o 
  -4   3   9     2449.40     2586.31     24.05 o 
  -3   3   9       46.15       58.59      3.48 o 
  -2   3   9        0.60        9.44      1.53 o 
  -1   3   9      592.95      581.93      7.10 o 
   0   3   9     1208.28     1271.91     17.55 o 
   1   3   9      133.76      131.68      4.16 o 
   2   3   9      299.09      296.26      8.81 o 
   3   3   9     1301.56     1432.99     32.92 o 
   4   3   9      627.97      674.21     19.62 o 
   5   3   9      619.91      637.04     19.03 o 
 -12   4   9       98.16       95.06      9.66 o 
 -11   4   9       67.38       67.16      8.07 o 
 -10   4   9      331.14      325.80     17.67 o 
  -9   4   9       15.87       13.38      3.51 o 
  -8   4   9     1132.93     1129.86     22.78 o 
  -7   4   9       55.39       59.55      3.29 o 
  -6   4   9      232.59      228.85      4.88 o 
  -5   4   9       95.24      105.67      4.22 o 
  -4   4   9       46.84       53.45      2.56 o 
  -3   4   9      822.44      792.07     11.83 o 
  -2   4   9      103.75      102.67      4.72 o 
  -1   4   9      670.63      698.44     13.29 o 
   0   4   9      434.66      413.82     13.34 o 
   1   4   9       61.23       69.11      3.18 o 
   2   4   9       28.42       31.70      5.90 o 
   3   4   9     1005.84     1079.26     28.07 o 
   4   4   9      359.93      318.34     30.81 o 
   5   4   9      500.37      492.51     17.67 o 
 -11   5   9      678.96      676.05     23.27 o 
 -10   5   9      298.54      299.34     16.40 o 
  -9   5   9      330.90      367.32     14.34 o 
  -8   5   9     1590.32     1628.91     41.66 o 
  -7   5   9      925.80      936.61     14.89 o 
  -6   5   9     2731.52     2955.82     45.42 o 
  -5   5   9      573.35      575.05      9.60 o 
  -4   5   9     1345.08     1391.32     19.68 o 
  -3   5   9     1929.26     2047.91     33.92 o 
  -2   5   9     1899.08     1940.34     32.52 o 
  -1   5   9     1247.27     1338.78     25.28 o 
   0   5   9      266.16      250.49      8.43 o 
   1   5   9     1312.75     1398.00     51.99 o 
   2   5   9     1076.39     1060.51     36.64 o 
   3   5   9      778.39      766.49     29.12 o 
   4   5   9       79.79       81.57      8.23 o 
 -11   6   9      742.53      822.48     31.22 o 
 -10   6   9      222.77      233.46     14.99 o 
  -9   6   9      261.35      243.04     17.10 o 
  -8   6   9     1400.03     1404.92     40.47 o 
  -7   6   9     2941.23     3210.47     77.63 o 
  -6   6   9     1385.48     1399.73     23.45 o 
  -5   6   9     1568.19     1636.60     27.08 o 
  -4   6   9     1274.15     1263.40     21.27 o 
  -3   6   9     4666.49     4958.61     95.77 o 
  -2   6   9     2287.76     2431.76     57.40 o 
  -1   6   9      431.35      408.90     13.45 o 
   0   6   9      720.41      677.69     23.29 o 
   1   6   9      916.38      991.32     37.21 o 
   2   6   9     1501.44     1567.63     94.13 o 
   3   6   9      111.69      116.26     13.56 o 
   4   6   9        0.54        2.55      4.21 o 
 -10   7   9       31.61       17.83      3.92 o 
  -9   7   9      187.89      187.57     12.65 o 
  -8   7   9      733.22      707.48     30.28 o 
  -7   7   9      515.64      519.84     19.33 o 
  -6   7   9      193.41      174.36      8.03 o 
  -5   7   9      387.16      405.63     10.55 o 
  -4   7   9      326.56      328.14     14.64 o 
  -3   7   9      821.99      818.03     25.37 o 
  -2   7   9      504.35      568.91     18.49 o 
  -1   7   9       83.08       84.97      7.59 o 
   0   7   9      472.20      472.29     19.22 o 
   1   7   9      299.89      296.63     13.76 o 
   2   7   9      394.65      360.88     15.25 o 
  -8   8   9      235.31      237.18     12.30 o 
  -7   8   9       22.72       30.47      9.11 o 
  -6   8   9       85.89       73.49     10.17 o 
  -5   8   9       64.27       58.72     10.74 o 
  -4   8   9       11.31       10.90      4.31 o 
  -3   8   9      231.79      205.47     15.44 o 
  -2   8   9      141.34      147.36     10.72 o 
  -1   8   9       36.07       24.93      5.31 o 
   0   8   9       29.15       33.43      9.13 o 
   1   8   9      188.32      196.55     11.60 o 
  -5   9   9       14.39       32.30     16.16 o 
  -4   9   9      200.90      216.17     16.10 o 
  -3   9   9       17.87       10.63      4.35 o 
  -2   9   9      202.46      194.73     11.18 o 
 -13   0  10      739.37      812.85     28.72 o 
 -12   0  10      412.09      465.61     18.79 o 
 -11   0  10     1622.41     1786.16     79.60 o 
 -10   0  10      259.84      250.42     10.37 o 
  -9   0  10     2301.50     2377.82     49.91 o 
  -8   0  10     4609.25     4826.83     63.40 o 
  -7   0  10     2621.47     2680.87     42.53 o 
  -6   0  10     1788.07     1749.38     29.88 o 
  -5   0  10     2995.88     3162.16     35.63 o 
  -4   0  10     5902.57     6317.88     66.19 o 
  -3   0  10    10965.74    11101.06    112.48 o 
  -2   0  10     3286.72     3357.26     41.55 o 
  -1   0  10      545.49      541.19     10.43 o 
   0   0  10     1053.10      989.45     16.78 o 
   1   0  10     3619.41     3783.69     76.54 o 
   2   0  10     1093.58     1027.14     31.58 o 
   3   0  10      419.40      369.39     16.96 o 
   4   0  10       25.64       15.42      5.68 o 
   5   0  10      126.19      114.43     11.63 o 
 -13   1  10      468.50      478.34     16.86 o 
 -12   1  10      660.75      674.05     19.45 o 
 -11   1  10      481.45      485.77     13.02 o 
 -10   1  10      575.85      544.04     11.63 o 
  -9   1  10      675.93      690.38     16.27 o 
  -8   1  10     3676.46     3775.99     47.29 o 
  -7   1  10     2353.98     2360.30     21.28 o 
  -6   1  10      433.20      425.59      6.36 o 
  -5   1  10     2584.32     2653.21     23.75 o 
  -4   1  10     1833.18     1686.31     16.62 o 
  -3   1  10     5348.09     5404.44     44.97 o 
  -2   1  10      969.28      970.50     10.86 o 
  -1   1  10      478.90      489.36      7.08 o 
   0   1  10     1209.82     1192.87     19.45 o 
   1   1  10     2498.79     2601.91     38.30 o 
   2   1  10     1355.91     1303.41     15.30 o 
   3   1  10      952.76      928.59     24.89 o 
   4   1  10      324.07      310.38     10.96 o 
   5   1  10      312.55      320.58     15.45 o 
 -13   2  10      304.06      308.65     18.96 o 
 -12   2  10      273.25      247.86     14.63 o 
 -11   2  10       33.83       48.64      4.92 o 
 -10   2  10     1078.42     1086.95     24.37 o 
  -9   2  10       34.51       38.71      3.63 o 
  -8   2  10      494.83      526.72      8.96 o 
  -7   2  10      165.26      170.35      4.08 o 
  -6   2  10      922.56      869.59      9.83 o 
  -5   2  10     1688.35     1762.33     16.90 o 
  -4   2  10       41.86       33.05      2.15 o 
  -3   2  10      400.86      374.84      5.76 o 
  -2   2  10     1811.81     1839.28     17.12 o 
  -1   2  10     2647.47     2555.15     25.59 o 
   0   2  10      745.01      729.74     11.30 o 
   1   2  10      815.72      851.23     19.12 o 
   2   2  10      271.73      295.63      8.36 o 
   3   2  10     1170.95     1230.37     27.70 o 
   4   2  10      319.97      318.50     20.13 o 
   5   2  10      337.38      346.79     20.28 o 
 -13   3  10       77.69       84.24      9.35 o 
 -12   3  10       69.50       52.36     10.80 o 
 -11   3  10      539.89      518.43     17.19 o 
 -10   3  10      510.07      481.22     12.67 o 
  -9   3  10       58.81       58.53      3.43 o 
  -8   3  10      390.90      413.70     10.53 o 
  -7   3  10      556.07      517.75      8.58 o 
  -6   3  10     1052.82     1078.48     12.37 o 
  -5   3  10      469.56      419.24      6.38 o 
  -4   3  10      567.52      539.05      7.12 o 
  -3   3  10      124.18      103.77      2.86 o 
  -2   3  10      532.72      558.11      7.72 o 
  -1   3  10      744.98      728.92     11.17 o 
   0   3  10     1192.07     1204.28     16.79 o 
   1   3  10      407.85      409.90     10.37 o 
   2   3  10        5.20        7.99      2.94 o 
   3   3  10      504.22      545.34     16.12 o 
   4   3  10      606.01      609.30     18.74 o 
   5   3  10      386.21      351.30     12.21 o 
 -12   4  10        2.76        8.12      3.69 o 
 -11   4  10      565.53      549.28     22.49 o 
 -10   4  10     1135.95     1165.44     40.05 o 
  -9   4  10      912.05      930.24     19.91 o 
  -8   4  10       20.61       23.22      2.10 o 
  -7   4  10      279.44      296.70      8.48 o 
  -6   4  10     1921.09     1973.12     29.19 o 
  -5   4  10     3476.96     3549.34     44.38 o 
  -4   4  10      102.53      113.97      3.26 o 
  -3   4  10      146.50      141.81      3.28 o 
  -2   4  10      861.09      820.80     14.74 o 
  -1   4  10     1185.83     1161.87     23.69 o 
   0   4  10      896.66      850.03     17.59 o 
   1   4  10      132.40      120.00      8.47 o 
   2   4  10      165.16      153.15      7.55 o 
   3   4  10      271.30      258.28     15.24 o 
   4   4  10      284.52      291.20     17.97 o 
 -11   5  10      134.10      131.10     10.66 o 
 -10   5  10      563.89      618.30     24.38 o 
  -9   5  10      398.39      412.11     16.97 o 
  -8   5  10        6.57       13.85      3.54 o 
  -7   5  10      189.32      179.19      4.80 o 
  -6   5  10      457.63      432.90      7.64 o 
  -5   5  10     1715.65     1705.26     27.28 o 
  -4   5  10      163.64      153.96      5.10 o 
  -3   5  10      143.86      151.66      7.06 o 
  -2   5  10      347.94      340.33     12.96 o 
  -1   5  10      527.87      533.40     15.25 o 
   0   5  10      245.15      213.24     13.39 o 
   1   5  10       29.84       52.98      9.25 o 
   2   5  10       42.43       40.22      7.77 o 
   3   5  10      183.18      157.53     11.85 o 
   4   5  10       97.34      103.30     15.65 o 
 -11   6  10       54.75       53.10      6.91 o 
 -10   6  10       16.16       10.67      4.25 o 
  -9   6  10        1.48        7.14      6.83 o 
  -8   6  10       36.93       31.66      8.68 o 
  -7   6  10        4.84        6.44      1.48 o 
  -6   6  10       80.19       81.89      5.16 o 
  -5   6  10        3.99        1.90      1.81 o 
  -4   6  10        1.77        9.85      2.73 o 
  -3   6  10        6.37        7.92      4.96 o 
  -2   6  10        3.43        9.41      3.30 o 
  -1   6  10        5.41       11.31      4.83 o 
   0   6  10       81.52       94.44      7.91 o 
   1   6  10       20.84       16.85     10.39 o 
   2   6  10      108.88      121.38     16.06 o 
   3   6  10        5.42       12.96      5.25 o 
  -9   7  10       63.52       64.21      7.04 o 
  -8   7  10       10.78        8.80      4.03 o 
  -7   7  10       22.16       19.32      3.98 o 
  -6   7  10       82.45       73.80      5.23 o 
  -5   7  10      616.32      627.10     17.26 o 
  -4   7  10        2.66        8.22      2.13 o 
  -3   7  10       25.72       20.15      4.12 o 
  -2   7  10        4.38        6.47      3.95 o 
  -1   7  10       61.14       56.40      7.75 o 
   0   7  10        0.09       11.99      3.85 o 
   1   7  10        1.97        3.16      3.00 o 
   2   7  10       10.13       22.66      6.49 o 
  -8   8  10       18.78       17.45      5.83 o 
  -7   8  10       13.45       14.05      6.65 o 
  -6   8  10        0.87        7.37      3.62 o 
  -5   8  10      318.18      309.84     17.65 o 
  -4   8  10       34.23       24.05      7.23 o 
  -3   8  10       47.54       39.13      6.83 o 
  -2   8  10       19.97       15.55      3.61 o 
  -1   8  10      148.72      157.51     11.78 o 
   0   8  10      100.74       92.33      8.19 o 
 -13   1  11       53.22       49.06      7.09 o 
 -12   1  11       94.89       82.04      6.44 o 
 -11   1  11      265.04      225.01     10.14 o 
 -10   1  11      703.43      669.20     14.90 o 
  -9   1  11      250.24      249.84      7.38 o 
  -8   1  11      141.92      147.09      4.59 o 
  -7   1  11      859.02      862.92     10.71 o 
  -6   1  11       94.68       76.19      3.10 o 
  -5   1  11       70.75       80.37      2.94 o 
  -4   1  11     1363.84     1316.62     13.63 o 
  -3   1  11        0.04       11.12      1.77 o 
  -2   1  11       53.62       41.81      3.86 o 
  -1   1  11       22.99       26.09      2.86 o 
   0   1  11      679.10      693.95     13.23 o 
   1   1  11      872.50      845.77     13.05 o 
   2   1  11        0.38        9.09      4.65 o 
   3   1  11       56.61       46.54      9.23 o 
   4   1  11      180.44      163.87     10.02 o 
 -13   2  11        3.95        8.46      5.44 o 
 -12   2  11       57.88       65.73      8.24 o 
 -11   2  11      179.22      184.91      9.05 o 
 -10   2  11     1079.96     1097.28     25.84 o 
  -9   2  11      164.80      183.15      5.44 o 
  -8   2  11        9.41       11.26      1.78 o 
  -7   2  11      201.80      203.84      4.88 o 
  -6   2  11      274.13      247.60      5.07 o 
  -5   2  11     1604.68     1694.32     17.79 o 
  -4   2  11       82.45       71.59      3.39 o 
  -3   2  11       39.67       39.10      2.14 o 
  -2   2  11      269.60      245.11      5.49 o 
  -1   2  11     1138.34     1172.46     16.51 o 
   0   2  11      161.76      147.75      5.69 o 
   1   2  11      307.62      290.69      8.36 o 
   2   2  11       43.90       47.33      3.66 o 
   3   2  11      316.13      305.55     11.12 o 
   4   2  11      358.54      321.75     16.54 o 
 -13   3  11        0.17        3.51      3.20 o 
 -12   3  11        6.35        3.16      4.89 o 
 -11   3  11       80.79       88.64      5.52 o 
 -10   3  11     1309.93     1327.38     28.96 o 
  -9   3  11       10.59       13.06      1.89 o 
  -8   3  11        0.29        7.03      2.27 o 
  -7   3  11      652.08      675.77     11.32 o 
  -6   3  11      668.40      660.80     11.31 o 
  -5   3  11     4361.46     4458.44     55.23 o 
  -4   3  11       37.87       38.85      2.24 o 
  -3   3  11      110.91      114.86      3.46 o 
  -2   3  11     2500.83     2505.19     34.97 o 
  -1   3  11      833.25      883.45     15.79 o 
   0   3  11     2739.68     2847.06     49.60 o 
   1   3  11      125.11      128.04      7.38 o 
   2   3  11      443.96      464.47     13.90 o 
   3   3  11     1248.48     1277.42     39.05 o 
   4   3  11      473.58      443.66     18.91 o 
 -12   4  11       35.83       35.96      7.37 o 
 -11   4  11      179.49      171.61     13.02 o 
 -10   4  11      521.93      550.49     17.58 o 
  -9   4  11      162.75      167.53      6.94 o 
  -8   4  11       86.28       84.47      3.37 o 
  -7   4  11      842.47      831.95     19.39 o 
  -6   4  11      541.97      569.16     11.91 o 
  -5   4  11     2712.36     2847.99     44.07 o 
  -4   4  11      924.90      981.65     15.89 o 
  -3   4  11      929.69      932.71     22.06 o 
  -2   4  11     2357.71     2435.88     29.91 o 
  -1   4  11      926.96      940.24     25.71 o 
   0   4  11     2521.49     2685.27     77.23 o 
   1   4  11      911.63      968.74     25.18 o 
   2   4  11      651.50      682.60     22.27 o 
   3   4  11      299.19      320.78     19.69 o 
 -11   5  11      120.78      117.94     14.39 o 
 -10   5  11      379.02      383.88     17.31 o 
  -9   5  11     1181.95     1139.85     37.71 o 
  -8   5  11      624.96      597.49     12.96 o 
  -7   5  11      975.28      999.92     21.21 o 
  -6   5  11      146.35      159.05      4.80 o 
  -5   5  11     1028.33     1034.46     23.30 o 
  -4   5  11      800.36      809.13     20.65 o 
  -3   5  11      579.00      571.00     14.76 o 
  -2   5  11      101.19      109.41     11.28 o 
  -1   5  11      180.35      190.94     12.05 o 
   0   5  11      263.31      247.47     12.32 o 
   1   5  11      307.27      317.73     15.00 o 
   2   5  11      192.34      202.33     13.80 o 
   3   5  11       14.11       21.57      4.99 o 
 -11   6  11        1.78        7.91      4.00 o 
 -10   6  11      334.19      326.71     20.79 o 
  -9   6  11      758.66      783.85     29.95 o 
  -8   6  11     1382.15     1527.43     55.54 o 
  -7   6  11      427.47      448.84     11.57 o 
  -6   6  11       78.70       69.54      3.66 o 
  -5   6  11      623.78      640.49     13.50 o 
  -4   6  11      519.11      543.13     15.68 o 
  -3   6  11      682.27      673.27     18.73 o 
  -2   6  11        6.04       11.79      2.98 o 
  -1   6  11       13.46       15.21      6.66 o 
   0   6  11      220.91      222.25     18.94 o 
   1   6  11      203.25      221.61     15.05 o 
   2   6  11       25.93       22.90      5.63 o 
  -9   7  11       88.69       90.54      7.53 o 
  -8   7  11      619.23      645.49     28.97 o 
  -7   7  11      225.56      234.68     18.09 o 
  -6   7  11       80.01       75.95      7.01 o 
  -5   7  11      194.31      169.75     12.56 o 
  -4   7  11      446.54      461.22     16.12 o 
  -3   7  11      607.00      567.85     19.50 o 
  -2   7  11      463.61      494.65     20.72 o 
  -1   7  11        9.06       15.66      4.69 o 
   0   7  11      180.68      180.42     13.04 o 
   1   7  11      855.30      936.77     29.24 o 
  -7   8  11       69.42       96.00     10.15 o 
  -6   8  11      180.50      166.77     15.67 o 
  -5   8  11      298.63      311.06     23.16 o 
  -4   8  11      702.43      682.70     52.86 o 
  -3   8  11      237.56      212.18     13.91 o 
  -2   8  11      346.19      334.87     24.76 o 
 -13   0  12     1693.94     1826.90    102.09 o 
 -12   0  12      575.02      596.22     41.85 o 
 -11   0  12       76.53       78.75      6.78 o 
 -10   0  12      689.92      679.60     19.63 o 
  -9   0  12     1679.24     1748.80     37.84 o 
  -8   0  12     2825.52     3019.91     62.25 o 
  -7   0  12      642.58      618.00     14.40 o 
  -6   0  12      122.67      134.72      5.31 o 
  -5   0  12      475.53      516.10     10.95 o 
  -4   0  12     1293.73     1358.01     21.45 o 
  -3   0  12      659.47      728.56     16.84 o 
  -2   0  12       29.18       35.73      3.11 o 
  -1   0  12      314.42      312.82     13.13 o 
   0   0  12       87.80      105.25      6.77 o 
   1   0  12     2205.63     2387.90     68.53 o 
   2   0  12        7.83        6.78      3.25 o 
   3   0  12       16.62       15.74      8.23 o 
   4   0  12      120.40      136.32     11.69 o 
 -13   1  12     1142.98     1212.09     27.87 o 
 -12   1  12      500.75      486.29     15.24 o 
 -11   1  12       28.50       41.74      4.91 o 
 -10   1  12      292.57      277.05     11.06 o 
  -9   1  12     2133.76     2050.19     21.10 o 
  -8   1  12     2473.38     2621.70     35.92 o 
  -7   1  12     1040.52     1069.96     15.49 o 
  -6   1  12       21.17       25.72      2.05 o 
  -5   1  12     1919.06     1917.94     19.96 o 
  -4   1  12     4014.60     4053.78     40.93 o 
  -3   1  12      866.44      825.33     12.67 o 
  -2   1  12      253.25      227.54      5.71 o 
  -1   1  12      115.68      115.28      4.85 o 
   0   1  12     1337.56     1316.35     23.27 o 
   1   1  12     1432.31     1468.59     32.22 o 
   2   1  12      136.01      136.94      8.02 o 
   3   1  12       25.97       32.21      5.58 o 
   4   1  12      373.98      358.29     13.33 o 
 -13   2  12      253.34      242.72     12.52 o 
 -12   2  12       60.62       79.34      7.35 o 
 -11   2  12      392.37      420.81     12.93 o 
 -10   2  12      212.95      224.80     10.26 o 
  -9   2  12      967.85      968.36     17.93 o 
  -8   2  12      540.59      534.47     12.31 o 
  -7   2  12     1654.96     1578.42     22.71 o 
  -6   2  12      586.56      540.66      9.32 o 
  -5   2  12     1321.25     1304.00     18.19 o 
  -4   2  12     4279.93     4507.23     59.96 o 
  -3   2  12     2174.46     2212.27     30.50 o 
  -2   2  12     3289.08     3286.71     50.98 o 
  -1   2  12      452.13      443.57     10.50 o 
   0   2  12     2985.58     3064.11     54.40 o 
   1   2  12     1685.80     1776.59     38.27 o 
   2   2  12     1292.70     1314.69     34.80 o 
   3   2  12      407.92      342.48     13.00 o 
 -13   3  12       42.59       45.01      6.93 o 
 -12   3  12       46.92       55.09     10.38 o 
 -11   3  12      387.60      417.50     14.93 o 
 -10   3  12      367.25      376.04     10.35 o 
  -9   3  12      444.01      452.95     11.16 o 
  -8   3  12       38.97       37.78      3.15 o 
  -7   3  12      690.73      691.03     13.04 o 
  -6   3  12     1131.18     1150.84     19.74 o 
  -5   3  12     1343.15     1350.23     21.23 o 
  -4   3  12      779.49      791.21     13.68 o 
  -3   3  12      360.95      357.39      9.41 o 
  -2   3  12     2132.09     2105.53     23.57 o 
  -1   3  12     1086.49     1099.81     26.85 o 
   0   3  12      418.78      418.70     11.66 o 
   1   3  12      240.38      231.68      8.35 o 
   2   3  12      713.25      741.94     24.56 o 
   3   3  12      757.44      731.42     23.12 o 
 -12   4  12      292.38      247.78     15.85 o 
 -11   4  12      325.84      305.91     16.07 o 
 -10   4  12      641.83      604.31     19.43 o 
  -9   4  12       13.46       17.60      2.99 o 
  -8   4  12        5.73       11.49      1.72 o 
  -7   4  12      775.17      763.45     17.14 o 
  -6   4  12      431.54      453.52      9.61 o 
  -5   4  12      117.90      120.56      4.35 o 
  -4   4  12      383.97      369.45      8.95 o 
  -3   4  12        3.54        4.61      2.20 o 
  -2   4  12      272.61      244.90     11.46 o 
  -1   4  12      228.88      220.02     13.74 o 
   0   4  12       33.73       31.11      3.80 o 
   1   4  12       16.55       13.70      3.34 o 
   2   4  12       12.89       19.69      4.92 o 
   3   4  12      171.65      175.57     14.83 o 
 -11   5  12      132.52      120.28     11.47 o 
 -10   5  12      183.45      172.51     12.28 o 
  -9   5  12       38.36       37.61      5.49 o 
  -8   5  12       64.23       55.38      3.46 o 
  -7   5  12      189.67      174.23      7.04 o 
  -6   5  12      218.22      206.97      9.42 o 
  -5   5  12        0.13        5.95      1.20 o 
  -4   5  12      142.61      135.15      8.20 o 
  -3   5  12       20.89       26.34      3.14 o 
  -2   5  12       40.60       48.22      4.61 o 
  -1   5  12      133.52      127.04      9.34 o 
   0   5  12       20.93       22.73      6.72 o 
   1   5  12       58.23       51.36     10.38 o 
   2   5  12       73.82       77.96     16.71 o 
 -10   6  12       79.89       62.86      8.45 o 
  -9   6  12        0.17        7.25      6.82 o 
  -8   6  12        6.14        4.70      2.72 o 
  -7   6  12       75.32       74.53      4.66 o 
  -6   6  12      301.01      304.58     10.81 o 
  -5   6  12      120.28      105.61      7.08 o 
  -4   6  12        9.03       18.67      3.72 o 
  -3   6  12       72.90       73.42      6.92 o 
  -2   6  12      256.84      223.81     15.33 o 
  -1   6  12       79.53       76.66      8.20 o 
   0   6  12       36.77       42.43      7.27 o 
   1   6  12       33.84       34.77      5.70 o 
  -9   7  12        3.94       18.26      7.24 o 
  -8   7  12        1.19       18.92      5.76 o 
  -7   7  12       25.19       27.11      7.19 o 
  -6   7  12        1.16        9.45      3.39 o 
  -5   7  12       43.39       22.89      6.13 o 
  -4   7  12      102.26       82.67     11.42 o 
  -3   7  12      205.49      211.31     14.22 o 
  -2   7  12       12.34        7.21      9.05 o 
  -1   7  12       52.96       49.38      6.92 o 
  -6   8  12       33.28       32.32      9.30 o 
  -5   8  12       86.57      104.41     16.07 o 
  -4   8  12        0.95        9.47      3.43 o 
  -3   8  12        0.07        3.85      4.49 o 
 -13   1  13       40.63       52.76      9.04 o 
 -12   1  13       75.27       57.77      6.74 o 
 -11   1  13       48.22       46.72      5.41 o 
 -10   1  13       41.96       53.27      4.30 o 
  -9   1  13      334.09      343.70     13.45 o 
  -8   1  13      110.97      105.33      5.22 o 
  -7   1  13      121.93      114.70      4.37 o 
  -6   1  13      263.05      253.15      6.53 o 
  -5   1  13      442.21      453.02      8.83 o 
  -4   1  13       89.46       85.19      4.20 o 
  -3   1  13      165.12      153.16      5.57 o 
  -2   1  13        0.83       10.43      3.14 o 
  -1   1  13      177.90      168.61      5.74 o 
   0   1  13       67.25       63.29      4.69 o 
   1   1  13       12.84        9.85      3.13 o 
   2   1  13       59.50       74.96     10.47 o 
   3   1  13      222.17      244.20     11.34 o 
 -13   2  13       13.25       18.15      4.08 o 
 -12   2  13      189.82      176.21     12.34 o 
 -11   2  13      430.83      438.74     13.64 o 
 -10   2  13       32.84       41.33      4.45 o 
  -9   2  13      118.22      111.99      6.95 o 
  -8   2  13       38.34       37.65      3.03 o 
  -7   2  13      859.55      844.09     11.43 o 
  -6   2  13      555.21      585.57     11.53 o 
  -5   2  13       77.51       80.51      4.25 o 
  -4   2  13        7.48        7.03      1.89 o 
  -3   2  13       40.86       48.43      3.07 o 
  -2   2  13     1364.40     1378.65     27.22 o 
  -1   2  13      111.06      116.54      6.78 o 
   0   2  13        0.08        7.68      2.14 o 
   1   2  13      106.76      116.16      8.34 o 
   2   2  13      378.92      374.47     13.34 o 
   3   2  13      300.84      318.34     11.86 o 
 -12   3  13      493.85      526.08     18.29 o 
 -11   3  13      438.35      478.08     16.90 o 
 -10   3  13      381.81      409.63     12.74 o 
  -9   3  13      380.47      353.42     10.06 o 
  -8   3  13      142.89      135.14      5.10 o 
  -7   3  13     5098.13     5248.01     97.52 o 
  -6   3  13      216.95      231.95      6.70 o 
  -5   3  13     1088.31     1115.54     13.64 o 
  -4   3  13      467.92      490.89     13.69 o 
  -3   3  13      661.43      676.62     14.28 o 
  -2   3  13     3624.03     3739.97    102.09 o 
  -1   3  13        1.08        3.48      2.28 o 
   0   3  13      257.81      239.54     11.88 o 
   1   3  13        1.41        4.93      4.88 o 
   2   3  13      463.78      453.33     17.10 o 
 -12   4  13      285.91      290.42     13.35 o 
 -11   4  13      244.72      248.87     18.07 o 
 -10   4  13      377.56      401.53     17.64 o 
  -9   4  13     1261.25     1328.81     36.06 o 
  -8   4  13      441.15      453.04     10.88 o 
  -7   4  13     1547.18     1665.98     34.26 o 
  -6   4  13      371.69      391.61      9.87 o 
  -5   4  13      765.95      797.59     14.93 o 
  -4   4  13     1112.67     1132.57     23.86 o 
  -3   4  13      303.84      350.00     11.85 o 
  -2   4  13     1540.62     1596.66     45.91 o 
  -1   4  13      365.35      407.79     17.37 o 
   0   4  13      244.25      235.90     17.31 o 
   1   4  13      121.30      128.29     15.13 o 
   2   4  13      210.06      196.62     13.22 o 
 -11   5  13      136.93      125.07      9.61 o 
 -10   5  13       38.24       32.40      9.47 o 
  -9   5  13      412.82      373.41     23.23 o 
  -8   5  13      303.79      303.05     10.74 o 
  -7   5  13      139.59      149.61      6.72 o 
  -6   5  13      239.94      236.35      8.19 o 
  -5   5  13        1.18        6.85      1.64 o 
  -4   5  13     1097.29     1105.74     32.93 o 
  -3   5  13      171.42      163.49     11.44 o 
  -2   5  13       43.00       29.13      7.16 o 
  -1   5  13      113.42       94.32      8.84 o 
   0   5  13       63.51       81.46     11.94 o 
   1   5  13      650.67      659.48     23.25 o 
 -10   6  13      105.35      114.51      8.77 o 
  -9   6  13      238.04      248.03     15.81 o 
  -8   6  13       90.64       90.85     12.60 o 
  -7   6  13       23.60       14.25      4.12 o 
  -6   6  13       16.82       12.12      2.58 o 
  -5   6  13      155.44      141.72      9.47 o 
  -4   6  13      545.84      579.92     24.05 o 
  -3   6  13       38.90       39.86      8.10 o 
  -2   6  13       32.56       26.52      4.63 o 
  -1   6  13       68.35       67.64      7.26 o 
   0   6  13      454.04      479.79     18.14 o 
  -8   7  13      438.34      408.37     21.64 o 
  -7   7  13      190.76      180.33     16.53 o 
  -6   7  13       63.13       61.51      8.89 o 
  -5   7  13      546.51      521.11     25.69 o 
  -4   7  13     1007.32     1040.40     28.84 o 
  -3   7  13      198.05      204.13     14.16 o 
  -2   7  13      166.70      164.60     11.07 o 
 -13   0  14      387.00      346.51     17.71 o 
 -12   0  14       13.99       13.81      4.84 o 
 -11   0  14       65.49       61.28      7.66 o 
 -10   0  14       96.58      105.11     14.75 o 
  -9   0  14      719.55      664.78     22.09 o 
  -8   0  14      346.83      353.01     16.64 o 
  -7   0  14      377.78      340.93     10.94 o 
  -6   0  14      433.97      419.02     11.73 o 
  -5   0  14       71.00       68.94      5.17 o 
  -4   0  14     5158.66     5271.34    107.47 o 
  -3   0  14       20.37       17.18      5.54 o 
  -2   0  14        5.98        3.64      2.90 o 
  -1   0  14     1022.71     1130.55     52.57 o 
   0   0  14      393.81      420.39     21.54 o 
   1   0  14     2693.27     2847.83    134.63 o 
   2   0  14       32.81       32.99     19.06 o 
 -13   1  14      377.55      389.50     15.25 o 
 -12   1  14       98.85      102.51     12.22 o 
 -11   1  14      114.66       93.10      6.30 o 
 -10   1  14      779.89      804.53     19.30 o 
  -9   1  14      993.47      948.85     23.17 o 
  -8   1  14      343.74      334.11      9.28 o 
  -7   1  14       98.98       91.68      5.40 o 
  -6   1  14     1162.83     1112.60     14.04 o 
  -5   1  14      697.96      689.45     11.75 o 
  -4   1  14     1791.11     1802.31     21.75 o 
  -3   1  14      220.26      208.51      6.75 o 
  -2   1  14      377.12      379.71     10.21 o 
  -1   1  14      815.50      805.87     19.33 o 
   0   1  14      300.30      314.54     11.25 o 
   1   1  14      626.73      589.80     16.00 o 
   2   1  14      153.06      148.40      8.86 o 
 -13   2  14      369.40      375.27     15.35 o 
 -12   2  14      673.62      690.72     20.20 o 
 -11   2  14      521.94      496.85     15.51 o 
 -10   2  14      951.65     1043.79     27.67 o 
  -9   2  14      841.98      846.28     20.01 o 
  -8   2  14     1858.41     1902.43     42.86 o 
  -7   2  14     2223.67     2256.42     37.46 o 
  -6   2  14     1379.67     1395.17     24.44 o 
  -5   2  14     1822.81     1893.73     31.93 o 
  -4   2  14      374.13      403.00     12.62 o 
  -3   2  14     1616.38     1690.38     38.27 o 
  -2   2  14      556.15      538.30     13.83 o 
  -1   2  14      769.34      766.19     24.05 o 
   0   2  14      392.13      403.36     15.33 o 
   1   2  14       73.44       72.27      9.38 o 
   2   2  14      267.15      255.14     10.49 o 
 -12   3  14      538.21      558.20     19.18 o 
 -11   3  14      579.28      568.23     21.12 o 
 -10   3  14      174.02      181.62      9.68 o 
  -9   3  14      332.84      327.25     10.40 o 
  -8   3  14      743.24      700.53     20.78 o 
  -7   3  14     1681.48     1708.03     38.74 o 
  -6   3  14     1279.85     1280.63     27.13 o 
  -5   3  14      249.17      255.35     10.34 o 
  -4   3  14      460.69      452.01     16.11 o 
  -3   3  14      768.94      790.99     18.46 o 
  -2   3  14      829.10      821.30     22.32 o 
  -1   3  14      569.68      550.97     18.43 o 
   0   3  14       38.09       43.16      5.98 o 
   1   3  14      121.12      128.02     11.04 o 
 -12   4  14      209.02      187.25     11.77 o 
 -11   4  14      216.63      212.12     14.02 o 
 -10   4  14       14.79       13.92      2.92 o 
  -9   4  14        6.01       10.10      2.22 o 
  -8   4  14       25.66       24.14      2.67 o 
  -7   4  14      493.46      473.08     15.48 o 
  -6   4  14      121.56      120.86      5.60 o 
  -5   4  14      207.94      203.39      8.10 o 
  -4   4  14      188.62      172.49      8.06 o 
  -3   4  14       25.93       24.19      2.49 o 
  -2   4  14      815.39      744.72     28.17 o 
  -1   4  14       53.59       52.68      7.53 o 
   0   4  14        7.75       12.64      4.17 o 
   1   4  14      247.32      241.32     13.64 o 
 -11   5  14       25.93       24.57      5.30 o 
 -10   5  14        5.94        9.51     17.68 o 
  -9   5  14       63.99       52.66      6.48 o 
  -8   5  14      123.52      109.15      8.52 o 
  -7   5  14       15.58       11.31      2.68 o 
  -6   5  14        5.63        7.34      2.31 o 
  -5   5  14       24.35       27.95      5.61 o 
  -4   5  14       46.35       59.07      7.07 o 
  -3   5  14       13.25       12.82      2.78 o 
  -2   5  14      270.50      263.04     19.88 o 
  -1   5  14        3.60        2.53      3.94 o 
   0   5  14        5.16       17.71      6.20 o 
  -9   6  14        0.36        6.30      2.98 o 
  -8   6  14       59.30       68.16     18.23 o 
  -7   6  14      168.31      154.55     10.91 o 
  -6   6  14       20.82       17.06      4.47 o 
  -5   6  14      295.90      294.41     13.88 o 
  -4   6  14       43.79       50.66      8.55 o 
  -3   6  14      144.35      142.46     10.82 o 
  -2   6  14        0.52       -1.83      5.62 o 
  -7   7  14       49.90       43.19      8.08 o 
  -6   7  14        0.31       12.39      7.17 o 
  -5   7  14      281.13      288.19     22.62 o 
  -4   7  14       11.19       18.60      4.48 o 
 -13   1  15       15.21       11.53      4.41 o 
 -12   1  15       20.52       16.64      4.03 o 
 -11   1  15      110.52      110.73     10.23 o 
 -10   1  15      222.48      194.92     10.57 o 
  -9   1  15       19.66       23.00      3.26 o 
  -8   1  15        4.85        6.60      1.68 o 
  -7   1  15      479.84      457.99     12.83 o 
  -6   1  15       56.68       56.27      4.51 o 
  -5   1  15      221.66      221.17     10.54 o 
  -4   1  15      394.08      385.25     11.70 o 
  -3   1  15      231.54      228.83     11.86 o 
  -2   1  15     1234.39     1313.92     38.52 o 
  -1   1  15       10.31       13.32      3.13 o 
   0   1  15       16.40       27.25      4.78 o 
   1   1  15       65.93       68.64      7.34 o 
 -12   2  15      327.28      297.75     15.39 o 
 -11   2  15      168.87      168.64     10.05 o 
 -10   2  15        1.83        3.58      2.31 o 
  -9   2  15        1.49        9.32      2.34 o 
  -8   2  15      247.20      243.73      9.94 o 
  -7   2  15      569.89      555.61     13.55 o 
  -6   2  15      376.26      352.21     10.94 o 
  -5   2  15       47.04       46.76      4.21 o 
  -4   2  15       77.97       77.76      5.12 o 
  -3   2  15      448.32      454.09     13.77 o 
  -2   2  15      628.08      647.65     21.10 o 
  -1   2  15      131.03      126.18     11.55 o 
   0   2  15       20.02       16.87      4.16 o 
   1   2  15       61.80       74.75     10.12 o 
 -12   3  15     1033.10     1093.49     32.42 o 
 -11   3  15      177.16      159.74      9.63 o 
 -10   3  15      273.41      252.67     13.20 o 
  -9   3  15        9.10        9.14      2.21 o 
  -8   3  15      295.75      307.43      9.44 o 
  -7   3  15      819.56      817.80     20.26 o 
  -6   3  15      407.84      413.64     11.49 o 
  -5   3  15       68.39       75.96      6.12 o 
  -4   3  15        6.01       10.96      4.64 o 
  -3   3  15      382.82      385.61     11.93 o 
  -2   3  15       57.75       56.49      6.77 o 
  -1   3  15      172.24      148.35     11.54 o 
   0   3  15       30.19       25.46      4.94 o 
 -11   4  15      372.53      373.87     15.00 o 
 -10   4  15      207.73      195.07     11.20 o 
  -9   4  15       79.94       71.45      5.77 o 
  -8   4  15       78.90       88.01      7.60 o 
  -7   4  15      580.05      589.59     15.62 o 
  -6   4  15      647.77      649.04     20.85 o 
  -5   4  15       17.03       13.91      3.08 o 
  -4   4  15       96.32       98.24      8.73 o 
  -3   4  15      163.06      180.97     14.09 o 
  -2   4  15       54.48       50.62      7.77 o 
  -1   4  15      243.06      251.04     16.18 o 
 -10   5  15       93.86       96.57     10.29 o 
  -9   5  15      498.12      550.41     25.22 o 
  -8   5  15       28.83       24.03      5.08 o 
  -7   5  15       34.89       42.76      7.95 o 
  -6   5  15      578.73      580.97     23.70 o 
  -5   5  15      273.68      251.33     23.40 o 
  -4   5  15      672.21      653.32     22.88 o 
  -3   5  15       65.92       78.08      8.46 o 
  -2   5  15      297.30      315.17     24.53 o 
  -8   6  15      103.21       94.20     10.65 o 
  -7   6  15       26.47       25.08      6.11 o 
  -6   6  15      417.99      406.20     19.41 o 
  -5   6  15      449.22      434.45     15.90 o 
  -4   6  15      449.91      441.19     18.00 o 
  -3   6  15      143.80      145.35     10.56 o 
 -12   0  16        4.59        7.00      8.48 o 
 -11   0  16      206.18      167.77     14.60 o 
 -10   0  16      788.03      820.67     37.48 o 
  -9   0  16     1723.67     1744.22     71.54 o 
  -8   0  16       97.00       90.32     16.05 o 
  -7   0  16      490.26      504.60     21.77 o 
  -6   0  16     2736.51     2803.93     92.75 o 
  -5   0  16     2394.48     2420.40    129.86 o 
  -4   0  16      987.13      980.12     34.04 o 
  -3   0  16      597.99      558.52     27.44 o 
  -2   0  16      576.21      619.79     30.06 o 
  -1   0  16     3208.26     3490.60    141.25 o 
   0   0  16      958.25      972.31     40.38 o 
 -12   1  16       55.49       65.04      6.41 o 
 -11   1  16      259.44      239.94     14.75 o 
 -10   1  16      877.53      903.18     28.70 o 
  -9   1  16      621.96      646.41     21.06 o 
  -8   1  16      277.14      245.01     12.21 o 
  -7   1  16      118.47      120.97      7.29 o 
  -6   1  16     1244.04     1262.35     33.92 o 
  -5   1  16     1332.99     1401.68     36.25 o 
  -4   1  16      435.63      462.99     16.65 o 
  -3   1  16      501.11      515.64     15.87 o 
  -2   1  16       89.83       91.61      7.75 o 
  -1   1  16     1438.74     1521.37     33.90 o 
   0   1  16      593.98      592.00     17.59 o 
 -12   2  16      193.21      171.64      9.38 o 
 -11   2  16      190.72      171.67     10.47 o 
 -10   2  16      767.37      746.60     24.39 o 
  -9   2  16       77.78       74.45      6.20 o 
  -8   2  16      675.83      661.89     20.59 o 
  -7   2  16       99.32       74.45      5.58 o 
  -6   2  16      206.64      220.14     10.60 o 
  -5   2  16      289.96      293.72     10.23 o 
  -4   2  16        2.60        4.58      3.55 o 
  -3   2  16      149.85      146.16      9.97 o 
  -2   2  16      206.86      172.35     13.31 o 
  -1   2  16      168.25      178.57     21.77 o 
 -11   3  16      273.50      240.97     20.90 o 
 -10   3  16      125.14      141.69     10.23 o 
  -9   3  16       66.87       70.84      5.65 o 
  -8   3  16      178.88      158.36      9.22 o 
  -7   3  16      161.63      148.40      8.38 o 
  -6   3  16      138.05      138.58      9.11 o 
  -5   3  16        0.82        3.64      3.84 o 
  -4   3  16       25.11       27.17      4.25 o 
  -3   3  16      331.65      346.04     15.13 o 
  -2   3  16       18.50       12.61      3.75 o 
  -1   3  16        9.72        3.43      3.23 o 
 -11   4  16       59.17       48.03      7.11 o 
 -10   4  16       86.13       70.48     10.01 o 
  -9   4  16      417.64      383.62     17.21 o 
  -8   4  16      108.48      115.19      8.76 o 
  -7   4  16     1160.20     1152.68     35.43 o 
  -6   4  16       87.89       84.06     10.65 o 
  -5   4  16       34.59       25.35      7.15 o 
  -4   4  16      661.60      632.63     22.67 o 
  -3   4  16      379.02      394.09     21.97 o 
  -2   4  16      696.41      634.67     21.84 o 
  -9   5  16       46.88       32.24      4.99 o 
  -8   5  16      258.27      234.93     16.47 o 
  -7   5  16      574.60      548.95     37.56 o 
  -6   5  16       92.23       83.96      9.29 o 
  -5   5  16        2.08       10.35      5.67 o 
  -4   5  16      332.62      332.81     14.86 o 
  -3   5  16      318.30      326.69     18.38 o 
 -12   1  17      243.84      241.64     13.02 o 
 -11   1  17        8.21       17.77      3.43 o 
 -10   1  17        0.10        3.14      3.28 o 
  -9   1  17      264.21      269.13     16.16 o 
  -8   1  17       58.43       69.50      6.89 o 
  -7   1  17      783.62      769.29     24.84 o 
  -6   1  17        1.13        5.88      4.14 o 
  -5   1  17      422.88      442.90     14.33 o 
  -4   1  17      182.75      181.45     12.17 o 
  -3   1  17      136.64      153.58     10.10 o 
  -2   1  17      182.26      185.79     11.08 o 
 -11   2  17       70.55       72.03      6.80 o 
 -10   2  17       57.73       39.33      8.25 o 
  -9   2  17      163.51      170.73     10.00 o 
  -8   2  17      436.88      421.14     24.73 o 
  -7   2  17      391.34      391.56     16.78 o 
  -6   2  17        0.27        4.05      5.04 o 
  -5   2  17       24.15       28.78      6.39 o 
  -4   2  17      220.36      226.16     13.02 o 
  -3   2  17      504.84      496.76     14.58 o 
  -2   2  17       10.14       21.11      5.04 o 
 -11   3  17       53.51       47.98      5.94 o 
 -10   3  17       42.99       35.05      5.88 o 
  -9   3  17      173.86      168.04     10.18 o 
  -8   3  17      203.87      199.71     11.25 o 
  -7   3  17        2.55        7.76      4.19 o 
  -6   3  17        3.63       12.37      4.00 o 
  -5   3  17       36.26       25.35      6.97 o 
  -4   3  17       76.44       85.81      9.57 o 
  -3   3  17      326.41      335.60     14.85 o 
 -10   4  17       39.36       24.32      6.09 o 
  -9   4  17      287.13      256.16      9.68 o 
  -8   4  17      149.90      156.78     11.54 o 
  -7   4  17       22.84       20.56      4.41 o 
  -6   4  17       23.67       19.27     10.87 o 
  -5   4  17       92.05      108.54     11.23 o 
  -4   4  17       69.17       63.47      9.07 o 
  -7   5  17      328.08      338.47     18.08 o 
  -6   5  17      321.52      329.36     14.40 o 
 -11   0  18     1050.32      987.28     36.04 o 
 -10   0  18     1266.07     1247.72     40.46 o 
  -9   0  18      644.85      620.65     37.68 o 
  -8   0  18      407.83      395.52     21.66 o 
  -7   0  18      433.88      496.67     34.59 o 
  -6   0  18     1028.41     1098.15     41.44 o 
  -5   0  18     1564.67     1615.13     57.74 o 
  -4   0  18       47.45       36.13      9.72 o 
  -3   0  18      369.19      358.08     23.70 o 
 -11   1  18      620.66      602.65     17.78 o 
 -10   1  18      412.03      410.27     13.01 o 
  -9   1  18      275.23      273.12     14.51 o 
  -8   1  18      203.48      209.47     11.88 o 
  -7   1  18      333.67      329.49     12.72 o 
  -6   1  18      443.54      449.41     14.93 o 
  -5   1  18      703.89      717.46     18.74 o 
  -4   1  18       48.54       60.56     14.39 o 
  -3   1  18      298.98      303.10     14.04 o 
 -10   2  18       13.63       12.31      3.19 o 
  -9   2  18       11.02        9.68      2.75 o 
  -8   2  18      100.75       84.19      9.98 o 
  -7   2  18       62.46       54.12      7.01 o 
  -6   2  18      101.30       95.11      8.32 o 
  -5   2  18       97.40       88.30      9.34 o 
  -4   2  18       29.78       17.26      3.72 o 
 -10   3  18        7.60        9.61      5.82 o 
  -9   3  18       62.13       56.97      6.79 o 
  -8   3  18      427.11      413.24     12.97 o 
  -7   3  18       25.07       15.78      3.17 o 
  -6   3  18        2.48        8.46      2.80 o 
  -5   3  18       26.12       18.98      5.57 o 
  -7   4  18      173.64      175.50     13.59 o 
  -9   1  19      338.83      308.31     15.40 o 
  -8   1  19      124.21      111.02      7.23 o 
  -7   1  19       76.28       76.14      8.92 o 
  -6   1  19       61.71       51.45      6.13 o 
  -8   2  19      249.74      260.46     10.75 o 
  -7   2  19       20.64       20.41      6.00 o 
  -6   2  19       10.46       12.09      4.73 o 
                                                 
